# Supplementary material for: Lysophosphatidic acid acyltransferase 2 and 5 commonly, but differently, promote seed oil accumulation in Brassica napus
Source: Biotechnol Biofuels Bioprod. 2022 Aug 12;15:83. doi: 10.1186/s13068-022-02182-2 (PMC9375321; doi:10.1186/s13068-022-02182-2)
Supplement: Supplementary file 1 — Additional file 1: Table S1. Transformation efficiency of different lines. Table S2. Detailed information of RNA-seq samples. Table S3. Summary of read data generated, quality control and mapping on the B. napus genome for different samples. Table S4. Numbers of genes expressed at different expression levels at the different seed development stages. Table S5. Numbers of commonly and specifically expressed DEGs at each stage of seed development in BnLPAT2 and BnLPAT5 transgenic lines. Table S6. Detailed GO enrichments of all DEGs at different transgenic lines during seed development. Table S7. Enriched KEGG pathways involved in metabolism for ten subclusters of all DEGs. Table S8. Enriched KEGG pathways involved in basic metabolism at late seed development of different transgenic lines. Table S9. Primers used in present study. [file 13068_2022_2182_MOESM1_ESM.xlsx]

## Sheet: Table S1
Table S1 Transformation efficiency of different lines
	Target gene	Total	Transgenic plants	Positive transformation	Mutant plants	Mutant efficiency
T2-LP2-OE	LPAT2	60	42	0.7	-	-
T2-LP5-OE	LPAT5	124	86	0.6935	-	-
T2-LP2-R1	LPAT2	124	105	0.8468	-	-
T2-LP2-R2	LPAT2	42	30	0.7143	-	-
T2-LP5-R3	LPAT5	83	61	0	-	-
T2-LP5-R4	LPAT5	65	60	0.9231	-	-
T2-LP2-g1	LPAT2	97	75	0.7732	23	0.3067
T2-LP2-g2	LPAT2	87	81	0.931	30	0.3704
T2-LP2-g3	LPAT2	77	64	0.8312	50	0.7813
T2-g1g2g3	LPAT2	47	37	0.7872	29	0.8286
T2-g1g3g4	LPAT2、LPAT5	18	10	0.5556	5	0.625
T2-LP5-g4	LPAT5	84	77	0.9167	27	0.3506
T3-LP2-OE	LPAT2	59	36	0.610169
T3-LP5-OE	LPAT5	71	56	0.788732
T3-LP2-R1	LPAT2	121	97	0.801653
T3-LP2-R2	LPAT2	44	40	0.909091
T3-LP5-R3	LPAT5	47	46	0.978723
T3-LP5-R4	LPAT5	86	82	0.953488
T3-LP2-g1	LPAT2	44	28	0.636364	9	0.321429
T3-LP2-g2	LPAT2	68	60	0.882353	21	0.35
T3-LP2-g3	LPAT2	63	32	0.507937	23	0.71875
T3-g1g2g3	LPAT2	85	43	0.505882	21	0.488372
T3-g1g3g4	LPAT2、LPAT5	11	11	1	11	1
T3-LP5-g4	LPAT5	89	81	0.910112	70	0.864198

## Sheet: Table S2
Table S2 Detailed information of RNA-seq samples
Sample	Cultivar	Transgenic type	Development satge	Progeny	Abbreviation
WT_14DAF	wild type	wild type	14 days after flower	T3	WT_14DAF
WT_26DAF	wild type	wild type	26 days after flower	T3	WT_26DAF
WT_38DAF	wild type	wild type	38 days after flower	T3	WT_38DAF
LP2#15-21-10_14DAF	transgenetic plant	over expression of BnLPAT2	14 days after flower	T3	LP2_14DAF
LP2#15-21-10_26DAF	transgenetic plant	over expression of BnLPAT2	26 days after flower	T3	LP2_26DAF
LP2#15-21-10_38DAF	transgenetic plant	over expression of BnLPAT2	38 days after flower	T3	LP2_38DAF
LP5#9-14-17_14DAF	transgenetic plant	over expression of BnLPAT5	14 days after flower	T3	LP5_14DAF
LP5#9-14-17_26DAF	transgenetic plant	over expression of BnLPAT5	26 days after flower	T3	LP5_26DAF
LP5#9-14-17_38DAF	transgenetic plant	over expression of BnLPAT5	38 days after flower	T3	LP5_38DAF
R2#20-6-4_14DAF	RNA inferenced plant	RNAi of BnLPAT2	14 days after flower	T3	R2_14DAF
R2#20-6-4_26DAF	RNA inferenced plant	RNAi of BnLPAT2	26 days after flower	T3	R2_26DAF
R2#20-6-4_38DAF	RNA inferenced plant	RNAi of BnLPAT2	38 days after flower	T3	R2_38DAF
R3#1-18-6_14DAF	RNA inferenced plant	RNAi of BnLPAT5	14 days after flower	T3	R3_14DAF
R3#1-18-6_26DAF	RNA inferenced plant	RNAi of BnLPAT5	26 days after flower	T3	R3_26DAF
R3#1-18-6_38DAF	RNA inferenced plant	RNAi of BnLPAT5	38 days after flower	T3	R3_38DAF
G1#9-19-2_14DAF	CRISPR_Cas9 mediated knock out plant	knock_out of BnLPAT2	14 days after flower	T3	G1_14DAF
G1#9-19-2_26DAF	CRISPR_Cas9 mediated knock out plant	knock_out of BnLPAT2	26 days after flower	T3	G1_26DAF
G1#9-19-2_38DAF	CRISPR_Cas9 mediated knock out plant	knock_out of BnLPAT2	38 days after flower	T3	G1_38DAF
G4#8-15-1_14DAF	CRISPR_Cas9 mediated knock out plant	knock_out of BnLPAT5	14 days after flower	T3	G4_14DAF
G4#8-15-1_26DAF	CRISPR_Cas9 mediated knock out plant	knock_out of BnLPAT5	26 days after flower	T3	G4_26DAF
G4#8-15-1_38DAF	CRISPR_Cas9 mediated knock out plant	knock_out of BnLPAT5	38 days after flower	T3	G4_38DAF

## Sheet: Table S3
Table S3 Summary of read data generated, quality control and mapping on the B. napus genome for different samples
Sample	Raw reads	Clean reads	Total mapped	Multiple mapped	Uniquely mapped
G1_1168_14DAF_1	52277948	51745014	48338804(93.42%)	2693428(5.21%)	45645376(88.21%)
G1_1168_14DAF_2	54818590	54207032	50568266(93.29%)	2874663(5.3%)	47693603(87.98%)
G1_1168_14DAF_3	58879434	58158626	54405354(93.55%)	2882311(4.96%)	51523043(88.59%)
G1_1168_26DAF_1	54030328	53405670	49260194(92.24%)	3762294(7.04%)	45497900(85.19%)
G1_1168_26DAF_2	57838638	57162910	52498612(91.84%)	4539216(7.94%)	47959396(83.9%)
G1_1168_26DAF_3	52244648	51654120	47593329(92.14%)	3730344(7.22%)	43862985(84.92%)
G1_1168_38DAF_1	59208132	58739970	54892538(93.45%)	4143432(7.05%)	50749106(86.4%)
G1_1168_38DAF_2	52117126	51657310	47953043(92.83%)	3440529(6.66%)	44512514(86.17%)
G1_1168_38DAF_3	51211388	50807752	47337932(93.17%)	3527742(6.94%)	43810190(86.23%)
G4_1231_14DAF_1	48748030	48172888	44931397(93.27%)	2453046(5.09%)	42478351(88.18%)
G4_1231_14DAF_2	52538118	51946614	48440718(93.25%)	2766715(5.33%)	45674003(87.92%)
G4_1231_14DAF_3	60018800	59321574	55366736(93.33%)	3136204(5.29%)	52230532(88.05%)
G4_1231_26DAF_1	63127870	62449370	58027307(92.92%)	3789330(6.07%)	54237977(86.85%)
G4_1231_26DAF_2	49536668	49011192	45424025(92.68%)	2906833(5.93%)	42517192(86.75%)
G4_1231_26DAF_3	54532848	53920496	49905227(92.55%)	3310339(6.14%)	46594888(86.41%)
G4_1231_38DAF_1	49573902	49022736	44932779(91.66%)	3088936(6.3%)	41843843(85.36%)
G4_1231_38DAF_2	56492140	56073614	52238440(93.16%)	3710434(6.62%)	48528006(86.54%)
G4_1231_38DAF_3	53062586	52653690	48901023(92.87%)	3596168(6.83%)	45304855(86.04%)
LP2_987_14DAF_1	53728998	53123702	49372699(92.94%)	2959916(5.57%)	46412783(87.37%)
LP2_987_14DAF_2	53090646	52441010	48761254(92.98%)	2950290(5.63%)	45810964(87.36%)
LP2_987_14DAF_3	56020438	55351228	51443683(92.94%)	3187323(5.76%)	48256360(87.18%)
LP2_987_26DAF_1	55964340	55208474	51288775(92.9%)	4189655(7.59%)	47099120(85.31%)
LP2_987_26DAF_2	57013434	56414440	52360650(92.81%)	4003524(7.1%)	48357126(85.72%)
LP2_987_26DAF_3	58441812	57784882	53487948(92.56%)	4444870(7.69%)	49043078(84.87%)
LP2_987_38DAF_1	60372354	59928746	55485228(92.59%)	3830078(6.39%)	51655150(86.19%)
LP2_987_38DAF_2	48258808	47768490	44025080(92.16%)	3087264(6.46%)	40937816(85.7%)
LP2_987_38DAF_3	55820744	55349884	51107147(92.33%)	3610425(6.52%)	47496722(85.81%)
LP5_1005_14DAF_1	53144316	52539272	49075477(93.41%)	2722596(5.18%)	46352881(88.23%)
LP5_1005_14DAF_2	54703278	54022324	50376789(93.25%)	3008248(5.57%)	47368541(87.68%)
LP5_1005_14DAF_3	52977306	52360026	48625085(92.87%)	3311973(6.33%)	45313112(86.54%)
LP5_1005_26DAF_1	52910236	52316198	48650493(92.99%)	3824456(7.31%)	44826037(85.68%)
LP5_1005_26DAF_2	56190986	55486948	51683935(93.15%)	4062433(7.32%)	47621502(85.82%)
LP5_1005_26DAF_3	61337662	60613830	56299117(92.88%)	4465890(7.37%)	51833227(85.51%)
LP5_1005_38DAF_1	55802616	55359472	51516685(93.06%)	3867761(6.99%)	47648924(86.07%)
LP5_1005_38DAF_2	50235180	49835980	46345151(93.0%)	3316314(6.65%)	43028837(86.34%)
LP5_1005_38DAF_3	54223182	53790728	50077301(93.1%)	3696457(6.87%)	46380844(86.22%)
R2_1086_14DAF_1	52191782	51624816	48144787(93.26%)	2693373(5.22%)	45451414(88.04%)
R2_1086_14DAF_2	56672202	55963982	52143967(93.17%)	3130294(5.59%)	49013673(87.58%)
R2_1086_14DAF_3	54982958	54359458	50718011(93.3%)	2926653(5.38%)	47791358(87.92%)
R2_1086_26DAF_1	55425650	54782398	50655799(92.47%)	3440875(6.28%)	47214924(86.19%)
R2_1086_26DAF_2	53404498	52831922	48902932(92.56%)	3484228(6.59%)	45418704(85.97%)
R2_1086_26DAF_3	52634144	52028606	48002435(92.26%)	3446582(6.62%)	44555853(85.64%)
R2_1086_38DAF_1	49675258	49232226	45312248(92.04%)	3568167(7.25%)	41744081(84.79%)
R2_1086_38DAF_2	50675622	50225000	46128446(91.84%)	3501775(6.97%)	42626671(84.87%)
R2_1086_38DAF_3	47782846	47369570	43492975(91.82%)	3201290(6.76%)	40291685(85.06%)
R3_1107_14DAF_1	57448084	56756746	53131135(93.61%)	2899468(5.11%)	50231667(88.5%)
R3_1107_14DAF_2	57683314	56977402	53152631(93.29%)	3214464(5.64%)	49938167(87.65%)
R3_1107_14DAF_3	54688734	54051186	50374171(93.2%)	3089564(5.72%)	47284607(87.48%)
R3_1107_26DAF_1	56379204	55676580	51889960(93.2%)	3794793(6.82%)	48095167(86.38%)
R3_1107_26DAF_2	53185730	52368992	48926952(93.43%)	3810636(7.28%)	45116316(86.15%)
R3_1107_26DAF_3	50061538	49544788	46113022(93.07%)	3432003(6.93%)	42681019(86.15%)
R3_1107_38DAF_1	52117606	51622656	47668288(92.34%)	3529606(6.84%)	44138682(85.5%)
R3_1107_38DAF_2	51919942	51486852	47524207(92.3%)	3459262(6.72%)	44064945(85.58%)
R3_1107_38DAF_3	57863460	57390434	53043954(92.43%)	4087613(7.12%)	48956341(85.3%)
WT_14DAF_1	60507852	59818634	55795141(93.27%)	3245334(5.43%)	52549807(87.85%)
WT_14DAF_2	55482104	54846922	51066603(93.11%)	3196830(5.83%)	47869773(87.28%)
WT_14DAF_3	58515084	57862914	53929295(93.2%)	3260062(5.63%)	50669233(87.57%)
WT_26DAF_1	50893752	50282504	46750641(92.98%)	3699501(7.36%)	43051140(85.62%)
WT_26DAF_2	58177322	57526388	53471832(92.95%)	4236638(7.36%)	49235194(85.59%)
WT_26DAF_3	60518938	59741924	55662507(93.17%)	4196907(7.03%)	51465600(86.15%)
WT_38DAF_1	59381992	58741892	55359309(94.24%)	4099571(6.98%)	51259738(87.26%)
WT_38DAF_2	64697794	63973396	60321117(94.29%)	4462046(6.97%)	55859071(87.32%)
WT_38DAF_3	56548992	55758470	52321788(93.84%)	3742128(6.71%)	48579660(87.13%)

## Sheet: Table S4
Table S4 Numbers of genes expressed at different expression levels at the different seed development stages
Fractions	1~3	3~15	15~60	>60	Total
WT-14	13850	23928	10205	3022	51005
LP2-14	13913	24133	10348	3189	51583
R2-14	14082	23496	10114	3168	50860
G1-14	14113	24020	10284	3169	51586
LP5-14	13915	23786	10116	3078	50895
R3-14	13889	24106	10279	2999	51273
G4-14	13658	24046	10347	3038	51089
WT-26	15460	23670	7694	2211	49035
LP2-26	15941	24039	7760	2215	49955
R2-26	15504	24545	8745	2711	51505
G1-26	15944	24476	8386	2570	51376
LP5-26	15849	23617	7572	2267	49305
R3-26	15619	23638	7749	2347	49353
G4-26	15382	24527	8608	2644	51161
WT-38	16227	19881	5069	1279	42456
LP2-38	15831	21091	5671	1420	44013
R2-38	16833	22578	6728	1760	47899
G1-38	16992	19902	4836	1255	42985
LP5-38	16240	20165	5097	1322	42824
R3-38	16571	20779	5348	1309	44007
G4-38	16076	20271	5043	1207	42597

## Sheet: Table S5
Table S5 Numbers of commonly and specifically expressed DEGs at each stage of seed development in BnLPAT2 and BnLPAT5 transgenic lines.
	OE			RNAi			Cas9
	14DAF	26DAF	38DAF	14DAF	26DAF	38DAF	14DAF	26DAF	38DAF
Common	25	114	68	114	29	335	75	250	38
Specific to LPAT2	60	154	390	3395	552	6671	290	390	288
Specific to LPAT5	45	97	44	73	20	145	156	434	305

## Sheet: Table S6
Table S6 Detailed GO enrichments of all DEGs at different transgenic lines during seed development
LP2-OE
GO-ID	p-value	corr p-value	x	n	X	N	Description	Genes in test set
50896	1.3539e-21	1.1454e-18	135	3207	412	22304	response to stimulus	AT1G12110|AT4G02380|AT1G50500|AT2G46970|AT4G21903|AT4G11650|AT1G74310|AT1G80840|AT3G14310|AT4G34890|AT5G45890|AT4G02930|AT2G14610|AT1G18100|AT1G68560|AT4G22200|AT5G36910|AT4G40010|AT2G38170|AT3G45680|AT2G40000|AT2G43510|AT3G47340|AT2G29940|AT3G10520|AT4G10270|AT4G38620|AT3G51910|AT4G25200|AT4G02520|AT2G35940|AT4G21480|AT3G49120|AT1G55020|AT5G43760|AT1G68850|AT5G66400|AT1G19640|AT4G35090|AT1G59900…
6950	9.7616e-18	4.1291e-15	90	1853	412	22304	response to stress	AT4G25100|AT1G12110|AT3G05880|AT4G31500|AT4G02380|AT2G33060|AT1G50500|AT2G19310|AT4G11650|AT2G21110|AT5G13320|AT5G07440|AT1G74310|AT1G80840|AT5G58070|AT1G73260|AT4G34890|AT5G15180|AT4G23690|AT5G45890|AT5G27600|AT5G52300|AT5G20250|AT2G14610|AT1G55210|AT5G36910|AT1G13930|AT4G40010|AT3G04720|AT5G10220|AT2G38170|AT3G13790|AT5G54960|AT3G12580|AT2G25140|AT2G40000|AT1G52030|AT2G43510|AT3G47340|AT2G29500…
9628	1.0381e-16	2.9276e-14	67	1168	412	22304	response to abiotic stimulus	AT1G12110|AT3G05880|AT3G54890|AT4G31500|AT4G02380|AT1G50500|AT2G19310|AT1G15820|AT2G46970|AT4G11650|AT5G07440|AT1G74310|AT5G58070|AT1G73260|AT4G34890|AT5G27600|AT5G52300|AT5G20250|AT1G13930|AT4G40010|AT3G04720|AT4G36880|AT5G10220|AT5G56860|AT2G38170|AT3G12580|AT4G15480|AT2G25140|AT3G47340|AT2G29500|AT5G47910|AT4G17260|AT1G20340|AT1G54050|AT4G38620|AT3G51910|AT4G25200|AT4G02520|AT2G35940|AT3G49120…
42221	6.8634e-14	1.4516e-11	78	1710	412	22304	response to chemical stimulus	AT4G25100|AT1G12110|AT3G05880|AT4G02380|AT5G59845|AT5G50915|AT2G19310|AT4G21903|AT5G13320|AT5G07440|AT1G74310|AT1G80840|AT1G73260|AT4G34890|AT5G15180|AT5G44120|AT5G45890|AT5G27600|AT4G02930|AT5G52300|AT2G14610|AT1G18100|AT1G68560|AT4G22200|AT3G04720|AT4G36880|AT5G10220|AT5G56860|AT4G37050|AT5G54960|AT3G12580|AT2G40000|AT1G08430|AT3G47340|AT2G29940|AT2G29500|AT1G20340|AT3G10520|AT1G54050|AT4G38620…
9266	2.2203e-13	3.7568e-11	32	359	412	22304	response to temperature stimulus	AT4G25200|AT4G02520|AT3G05880|AT5G43760|AT5G66400|AT4G35090|AT4G02380|AT4G21320|AT1G50500|AT2G19310|AT3G57260|AT4G17615|AT1G74310|AT5G58070|AT4G29810|AT2G32120|AT5G52300|AT5G20250|AT4G10250|AT5G10220|AT1G53540|AT2G38170|AT1G16030|AT5G12020|AT3G12580|AT3G46230|AT2G25140|AT2G29500|AT5G47910|AT1G13080|AT1G54050|AT3G51910
9408	4.0881e-13	5.7642e-11	20	131	412	22304	response to heat	AT2G32120|AT4G25200|AT4G21320|AT1G50500|AT2G19310|AT4G10250|AT5G10220|AT1G53540|AT1G16030|AT1G74310|AT5G12020|AT3G12580|AT3G46230|AT2G25140|AT2G29500|AT5G47910|AT5G58070|AT1G13080|AT1G54050|AT3G51910
51707	3.1687e-10	3.8296e-08	34	528	412	22304	response to other organism	AT4G02520|AT2G35940|AT4G21480|AT3G49120|AT1G55020|AT4G31500|AT3G57240|AT1G19320|AT3G57260|AT4G11650|AT1G01470|AT5G13320|AT1G71880|AT4G18780|AT1G54040|AT1G80840|AT3G14310|AT1G51090|AT1G73260|AT4G29810|AT3G10985|AT5G45890|AT2G14610|AT3G04720|AT1G52410|AT3G12580|AT1G75050|AT3G45680|AT2G40000|AT2G43510|AT5G47910|AT3G45140|AT3G16400|AT3G12500
9607	9.1617e-10	9.6885e-08	34	550	412	22304	response to biotic stimulus	AT4G02520|AT2G35940|AT4G21480|AT3G49120|AT1G55020|AT4G31500|AT3G57240|AT1G19320|AT3G57260|AT4G11650|AT1G01470|AT5G13320|AT1G71880|AT4G18780|AT1G54040|AT1G80840|AT3G14310|AT1G51090|AT1G73260|AT4G29810|AT3G10985|AT5G45890|AT2G14610|AT3G04720|AT1G52410|AT3G12580|AT1G75050|AT3G45680|AT2G40000|AT2G43510|AT5G47910|AT3G45140|AT3G16400|AT3G12500
51704	2.7106e-09	2.548e-07	38	694	412	22304	multi-organism process	AT4G02520|AT2G35940|AT5G23530|AT4G21480|AT3G49120|AT1G55020|AT4G31500|AT3G57240|AT1G19320|AT3G57260|AT1G72150|AT4G11650|AT1G01470|AT5G13320|AT1G71880|AT4G18780|AT1G54040|AT1G80840|AT3G14310|AT1G51090|AT1G73260|AT4G29810|AT5G22750|AT3G10985|AT1G11330|AT5G45890|AT2G14610|AT3G04720|AT1G52410|AT3G12580|AT1G75050|AT3G45680|AT2G40000|AT2G43510|AT5G47910|AT3G45140|AT3G16400|AT3G12500
302	2.3105e-08	1.9547e-06	11	64	412	22304	response to reactive oxygen species	AT4G25100|AT2G32120|AT1G74310|AT3G12580|AT4G35090|AT4G02380|AT2G29500|AT1G54050|AT1G73260|AT2G19310|AT4G34890
9620	3.4544e-08	2.6568e-06	16	156	412	22304	response to fungus	AT3G10985|AT2G35940|AT3G49120|AT5G45890|AT3G04720|AT4G11650|AT1G52410|AT1G01470|AT5G13320|AT4G18780|AT2G43510|AT5G47910|AT1G80840|AT3G45140|AT1G51090|AT3G12500
10035	4.571e-08	3.2226e-06	27	434	412	22304	response to inorganic substance	AT4G25100|AT1G12110|AT4G25200|AT4G02520|AT4G35090|AT4G02380|AT1G59900|AT2G19310|AT4G21680|AT2G01520|AT5G07440|AT1G74310|AT1G73260|AT3G13920|AT2G40370|AT4G34890|AT4G24120|AT2G32120|AT4G02930|AT1G68560|AT5G07350|AT3G12580|AT1G08430|AT2G29500|AT1G20340|AT1G54050|AT3G12500
9644	7.4246e-08	4.8317e-06	9	43	412	22304	response to high light intensity	AT2G32120|AT1G01470|AT4G30950|AT1G74310|AT3G12580|AT2G29500|AT1G54050|AT2G19310|AT3G51910
19748	2.5438e-07	1.5372e-05	22	330	412	22304	secondary metabolic process	AT4G02520|AT4G23690|AT5G41040|AT5G17220|AT4G31500|AT1G55210|AT1G67980|AT5G58910|AT5G48180|AT5G23190|AT5G58860|AT2G02930|AT1G17170|AT1G78960|AT1G51990|AT1G78500|AT3G11430|AT2G25450|AT1G54040|AT3G50740|AT3G16400|AT2G44990
9416	4.2407e-07	2.3918e-05	26	455	412	22304	response to light stimulus	AT2G35940|AT3G49120|AT4G30950|AT3G54890|AT4G31500|AT5G43760|AT4G35090|AT2G19310|AT1G15820|AT2G46970|AT1G01470|AT1G77760|AT1G74310|AT5G58070|AT2G32120|AT4G36880|AT5G10220|AT5G56860|AT3G12580|AT4G15480|AT3G47340|AT2G29500|AT1G20340|AT1G54050|AT4G38620|AT3G51910
10345	5.6546e-07	2.9898e-05	4	5	412	22304	suberin biosynthetic process	AT5G58860|AT5G41040|AT3G11430|AT5G23190
42542	7.0976e-07	3.5321e-05	8	41	412	22304	response to hydrogen peroxide	AT2G32120|AT1G74310|AT3G12580|AT4G35090|AT2G29500|AT1G54050|AT1G73260|AT2G19310
9314	8.1492e-07	3.8301e-05	26	471	412	22304	response to radiation	AT2G35940|AT3G49120|AT4G30950|AT3G54890|AT4G31500|AT5G43760|AT4G35090|AT2G19310|AT1G15820|AT2G46970|AT1G01470|AT1G77760|AT1G74310|AT5G58070|AT2G32120|AT4G36880|AT5G10220|AT5G56860|AT3G12580|AT4G15480|AT3G47340|AT2G29500|AT1G20340|AT1G54050|AT4G38620|AT3G51910
9642	1.0393e-06	4.6274e-05	10	74	412	22304	response to light intensity	AT2G32120|AT1G01470|AT4G30950|AT1G74310|AT3G12580|AT3G47340|AT2G29500|AT1G54050|AT2G19310|AT3G51910
50832	1.7978e-06	7.4283e-05	12	117	412	22304	defense response to fungus	AT4G11650|AT3G49120|AT1G52410|AT5G45890|AT1G01470|AT4G18780|AT2G43510|AT5G47910|AT1G80840|AT1G51090|AT3G12500|AT3G04720
71554	1.8439e-06	7.4283e-05	18	260	412	22304	cell wall organization or biogenesis	AT1G11580|AT5G41040|AT3G49220|AT4G31500|AT3G59010|AT5G15630|AT1G68560|AT1G10550|AT5G64570|AT3G08900|AT2G43570|AT2G43590|AT2G43150|AT2G43050|AT3G43270|AT4G18780|AT4G30270|AT2G45220
32787	2.1695e-06	8.3425e-05	19	290	412	22304	monocarboxylic acid metabolic process	AT5G41040|AT5G27600|AT1G55020|AT4G30950|AT4G31500|AT2G38110|AT1G19640|AT5G65690|AT5G23190|AT5G58860|AT5G13320|AT2G43820|AT3G11430|AT2G44810|AT4G14070|AT5G03860|AT3G45140|AT1G01610|AT2G23580
9414	2.3604e-06	8.6821e-05	15	188	412	22304	response to water deprivation	AT1G12110|AT5G52300|AT3G53420|AT5G66400|AT4G02380|AT5G10220|AT4G15910|AT2G37170|AT1G01470|AT4G17615|AT2G05520|AT4G18780|AT3G45140|AT4G34890|AT3G15500
6952	3.1128e-06	0.00010973	30	637	412	22304	defense response	AT4G02520|AT3G49120|AT1G55020|AT4G31500|AT2G33060|AT3G57260|AT4G11650|AT2G21110|AT1G01470|AT5G13320|AT4G18780|AT1G54040|AT1G80840|AT1G51090|AT1G73260|AT4G29810|AT4G23690|AT5G45890|AT2G14610|AT1G55210|AT5G36910|AT3G04720|AT1G52410|AT5G11250|AT1G47540|AT2G40000|AT1G52030|AT2G43510|AT5G47910|AT3G12500
9415	3.9516e-06	0.00013372	15	196	412	22304	response to water	AT1G12110|AT5G52300|AT3G53420|AT5G66400|AT4G02380|AT5G10220|AT4G15910|AT2G37170|AT1G01470|AT4G17615|AT2G05520|AT4G18780|AT3G45140|AT4G34890|AT3G15500
6800	1.2694e-05	0.00041305	6	29	412	22304	oxygen and reactive oxygen species metabolic process	AT4G25100|AT3G49120|AT5G62520|AT4G35090|AT5G47910|AT4G34890
9719	1.5603e-05	0.00047757	34	835	412	22304	response to endogenous stimulus	AT2G35940|AT3G05880|AT4G23060|AT1G55020|AT5G66400|AT1G19640|AT5G59845|AT5G50915|AT2G40170|AT4G15910|AT4G17615|AT5G13320|AT2G05520|AT1G54040|AT4G30270|AT3G15500|AT5G44120|AT5G45890|AT5G52300|AT1G18100|AT5G17300|AT4G22200|AT3G04720|AT4G36880|AT3G16360|AT4G37050|AT4G37390|AT5G61420|AT1G75750|AT3G45140|AT3G10520|AT4G36740|AT4G38620|AT3G12500
6979	1.5806e-05	0.00047757	16	247	412	22304	response to oxidative stress	AT4G25100|AT5G15180|AT2G32120|AT1G68850|AT4G35090|AT4G02380|AT2G19310|AT5G07470|AT1G74310|AT3G12580|AT2G40000|AT3G10020|AT2G29500|AT1G54050|AT1G73260|AT4G34890
6631	1.8607e-05	0.0005428	13	171	412	22304	fatty acid metabolic process	AT5G41040|AT5G27600|AT1G55020|AT4G30950|AT2G38110|AT1G19640|AT5G23190|AT5G58860|AT3G11430|AT2G44810|AT4G14070|AT3G45140|AT1G01610
10033	2.2352e-05	0.00063032	39	1037	412	22304	response to organic substance	AT2G35940|AT3G05880|AT4G23060|AT1G55020|AT5G66400|AT1G19640|AT5G59845|AT5G50915|AT2G40170|AT4G15910|AT4G17615|AT5G13320|AT2G05520|AT1G54040|AT1G80840|AT1G73260|AT4G30270|AT3G15500|AT5G44120|AT5G45890|AT5G52300|AT1G18100|AT5G17300|AT4G22200|AT3G04720|AT4G36880|AT5G56860|AT3G16360|AT4G37050|AT4G37390|AT5G61420|AT1G75750|AT2G40000|AT3G47340|AT3G45140|AT3G10520|AT4G36740|AT4G38620|AT3G12500
9814	2.5116e-05	0.00068542	10	105	412	22304	defense response, incompatible interaction	AT4G29810|AT4G11650|AT5G45890|AT1G55020|AT5G13320|AT2G14610|AT2G40000|AT3G57260|AT3G12500|AT3G04720
6970	4.0454e-05	0.0010695	20	388	412	22304	response to osmotic stress	AT4G29810|AT4G02520|AT3G05880|AT5G27600|AT5G52300|AT1G50500|AT1G13930|AT1G10880|AT4G40010|AT3G04720|AT5G10220|AT4G11650|AT4G17615|AT2G38170|AT5G07440|AT5G62520|AT4G18780|AT4G17260|AT1G73260|AT3G15950
71555	5.985e-05	0.0015146	12	165	412	22304	cell wall organization	AT1G11580|AT2G43150|AT5G41040|AT2G43050|AT3G49220|AT4G31500|AT3G43270|AT3G59010|AT4G30270|AT1G10550|AT3G08900|AT2G45220
10439	6.0871e-05	0.0015146	3	5	412	22304	regulation of glucosinolate biosynthetic process	AT5G61420|AT2G25450|AT2G14750
43255	0.00012007	0.0029023	3	6	412	22304	regulation of carbohydrate biosynthetic process	AT5G61420|AT2G25450|AT2G14750
10876	0.0001337	0.003142	11	153	412	22304	lipid localization	AT5G56100|AT1G62510|AT3G08770|AT4G27170|AT1G48750|AT2G48140|AT3G51600|AT4G22520|AT3G58550|AT4G27780|AT2G38540
9651	0.00014264	0.0032162	18	360	412	22304	response to salt stress	AT4G29810|AT4G02520|AT3G05880|AT5G27600|AT5G52300|AT1G13930|AT1G10880|AT4G40010|AT3G04720|AT5G10220|AT4G11650|AT4G17615|AT2G38170|AT5G07440|AT5G62520|AT4G17260|AT1G73260|AT3G15950
6633	0.00014446	0.0032162	9	105	412	22304	fatty acid biosynthetic process	AT1G55020|AT4G30950|AT2G38110|AT1G19640|AT2G44810|AT4G14070|AT3G45140|AT1G01610|AT5G23190
9409	0.00016936	0.0036737	14	241	412	22304	response to cold	AT4G29810|AT4G02520|AT3G05880|AT5G52300|AT5G20250|AT5G43760|AT5G66400|AT4G35090|AT4G02380|AT3G57260|AT5G10220|AT4G17615|AT2G38170|AT5G58070
9611	0.00018605	0.003839	10	133	412	22304	response to wounding	AT1G01470|AT1G55020|AT3G13790|AT1G19640|AT2G44810|AT1G52030|AT1G80840|AT3G45140|AT4G10270|AT3G12500
9698	0.00018605	0.003839	10	133	412	22304	phenylpropanoid metabolic process	AT5G58860|AT4G23690|AT5G41040|AT1G51990|AT1G55210|AT3G11430|AT1G67980|AT5G58910|AT3G50740|AT5G23190
9725	0.00023543	0.0045896	29	767	412	22304	response to hormone stimulus	AT2G35940|AT3G05880|AT4G23060|AT1G55020|AT5G66400|AT5G59845|AT5G50915|AT2G40170|AT4G15910|AT4G17615|AT5G13320|AT2G05520|AT4G30270|AT5G44120|AT5G45890|AT5G52300|AT1G18100|AT5G17300|AT4G22200|AT3G04720|AT4G36880|AT3G16360|AT4G37050|AT4G37390|AT5G61420|AT1G75750|AT3G10520|AT4G36740|AT3G12500
6869	0.00023689	0.0045896	10	137	412	22304	lipid transport	AT1G62510|AT3G08770|AT4G27170|AT1G48750|AT2G48140|AT3G51600|AT4G22520|AT3G58550|AT4G27780|AT2G38540
43436	0.00024413	0.0045896	25	620	412	22304	oxoacid metabolic process	AT1G17745|AT5G41040|AT1G55020|AT4G30950|AT4G31500|AT2G38110|AT1G19640|AT5G65690|AT5G23190|AT5G13320|AT2G43820|AT2G44810|AT5G03860|AT1G01610|AT5G27600|AT4G39280|AT3G61510|AT3G21720|AT5G58860|AT2G44160|AT3G11430|AT4G14070|AT3G47340|AT3G45140|AT2G23580
19752	0.00024413	0.0045896	25	620	412	22304	carboxylic acid metabolic process	AT1G17745|AT5G41040|AT1G55020|AT4G30950|AT4G31500|AT2G38110|AT1G19640|AT5G65690|AT5G23190|AT5G13320|AT2G43820|AT2G44810|AT5G03860|AT1G01610|AT5G27600|AT4G39280|AT3G61510|AT3G21720|AT5G58860|AT2G44160|AT3G11430|AT4G14070|AT3G47340|AT3G45140|AT2G23580
6082	0.00025011	0.0045999	25	621	412	22304	organic acid metabolic process	AT1G17745|AT5G41040|AT1G55020|AT4G30950|AT4G31500|AT2G38110|AT1G19640|AT5G65690|AT5G23190|AT5G13320|AT2G43820|AT2G44810|AT5G03860|AT1G01610|AT5G27600|AT4G39280|AT3G61510|AT3G21720|AT5G58860|AT2G44160|AT3G11430|AT4G14070|AT3G47340|AT3G45140|AT2G23580
10038	0.00030399	0.0054652	17	350	412	22304	response to metal ion	AT4G24120|AT4G25100|AT4G25200|AT4G02520|AT4G02930|AT1G68560|AT1G59900|AT4G21680|AT5G07350|AT2G01520|AT5G07440|AT3G12580|AT1G08430|AT1G20340|AT3G13920|AT2G40370|AT3G12500
42180	0.00031008	0.0054652	25	630	412	22304	cellular ketone metabolic process	AT1G17745|AT5G41040|AT1G55020|AT4G30950|AT4G31500|AT2G38110|AT1G19640|AT5G65690|AT5G23190|AT5G13320|AT2G43820|AT2G44810|AT5G03860|AT1G01610|AT5G27600|AT4G39280|AT3G61510|AT3G21720|AT5G58860|AT2G44160|AT3G11430|AT4G14070|AT3G47340|AT3G45140|AT2G23580
6725	0.00043681	0.0074392	15	296	412	22304	cellular aromatic compound metabolic process	AT4G23690|AT5G41040|AT4G31500|AT1G55210|AT1G67980|AT5G58910|AT5G23190|AT5G58860|AT1G51990|AT5G13320|AT2G43820|AT3G11430|AT3G50740|AT4G34890|AT2G23580
9695	0.00043967	0.0074392	4	20	412	22304	jasmonic acid biosynthetic process	AT1G55020|AT1G19640|AT2G44810|AT3G45140
10675	0.00048384	0.0080261	3	9	412	22304	regulation of cellular carbohydrate metabolic process	AT5G61420|AT2G25450|AT2G14750
6629	0.00051496	0.008378	23	578	412	22304	lipid metabolic process	AT5G41040|AT5G27600|AT1G06360|AT1G55020|AT4G30950|AT4G34920|AT2G38110|AT1G19640|AT5G23190|AT5G58860|AT1G78960|AT3G61680|AT1G78500|AT1G28670|AT1G45201|AT3G11430|AT2G44810|AT4G14070|AT5G37690|AT3G45140|AT1G01610|AT4G30580|AT2G44990
9765	0.00053525	0.0085437	4	21	412	22304	photosynthesis, light harvesting	AT1G08380|AT2G34430|AT1G03600|AT3G54890
9737	0.00057649	0.0089339	14	272	412	22304	response to abscisic acid stimulus	AT5G44120|AT2G35940|AT3G05880|AT1G55020|AT5G52300|AT5G66400|AT1G18100|AT4G22200|AT2G40170|AT4G15910|AT4G17615|AT4G37050|AT1G75750|AT2G05520
9617	0.00058081	0.0089339	13	241	412	22304	response to bacterium	AT4G02520|AT3G49120|AT1G55020|AT4G31500|AT3G57240|AT4G11650|AT5G13320|AT3G12580|AT2G40000|AT4G18780|AT1G54040|AT1G80840|AT1G73260
42545	0.00063234	0.0095529	9	128	412	22304	cell wall modification	AT1G11580|AT2G43050|AT3G49220|AT4G31500|AT3G43270|AT3G59010|AT4G30270|AT1G10550|AT2G45220
42762	0.00068175	0.010119	3	10	412	22304	regulation of sulfur metabolic process	AT5G61420|AT2G25450|AT2G14750
9699	0.00069637	0.010157	8	104	412	22304	phenylpropanoid biosynthetic process	AT5G58860|AT4G23690|AT5G41040|AT1G51990|AT1G55210|AT3G11430|AT1G67980|AT5G23190
9694	0.00076914	0.011029	4	23	412	22304	jasmonic acid metabolic process	AT1G55020|AT1G19640|AT2G44810|AT3G45140
7568	0.0008063	0.011369	7	82	412	22304	aging	AT3G10985|AT2G29350|AT5G45890|AT3G60140|AT2G17850|AT1G54040|AT4G30270
31408	0.00090961	0.012416	4	24	412	22304	oxylipin biosynthetic process	AT1G55020|AT1G19640|AT2G44810|AT3G45140
44036	0.00091001	0.012416	5	41	412	22304	cell wall macromolecule metabolic process	AT2G43570|AT2G43590|AT5G41040|AT1G68560|AT5G64570
6109	0.00092459	0.012416	3	11	412	22304	regulation of carbohydrate metabolic process	AT5G61420|AT2G25450|AT2G14750
42742	0.00096692	0.012781	11	193	412	22304	defense response to bacterium	AT4G02520|AT4G11650|AT3G49120|AT1G55020|AT4G31500|AT5G13320|AT2G40000|AT4G18780|AT1G54040|AT1G80840|AT1G73260
80027	0.0010087	0.01293	2	3	412	22304	response to herbivore	AT3G16400|AT3G04720
45493	0.0010087	0.01293	2	3	412	22304	xylan catabolic process	AT1G68560|AT5G64570
6575	0.0012915	0.016307	12	231	412	22304	cellular amino acid derivative metabolic process	AT5G58860|AT4G23690|AT5G41040|AT4G31500|AT1G51990|AT1G55210|AT3G11430|AT1G67980|AT5G58910|AT3G61510|AT3G50740|AT5G23190
42398	0.0013407	0.016412	10	171	412	22304	cellular amino acid derivative biosynthetic process	AT5G58860|AT4G23690|AT5G41040|AT4G31500|AT1G51990|AT1G55210|AT3G11430|AT1G67980|AT3G61510|AT5G23190
44283	0.0013706	0.016412	23	622	412	22304	small molecule biosynthetic process	AT1G17745|AT4G23690|AT5G41040|AT1G55020|AT4G30950|AT4G31500|AT2G38110|AT1G55210|AT1G67980|AT1G19640|AT2G38230|AT3G61510|AT5G65690|AT5G23190|AT5G58860|AT1G51990|AT3G11430|AT2G44810|AT4G14070|AT4G30110|AT3G45140|AT1G01610|AT1G78590
19757	0.0013968	0.016412	5	45	412	22304	glycosinolate metabolic process	AT4G31500|AT2G25450|AT1G54040|AT5G48180|AT3G16400
19760	0.0013968	0.016412	5	45	412	22304	glucosinolate metabolic process	AT4G31500|AT2G25450|AT1G54040|AT5G48180|AT3G16400
16143	0.0013968	0.016412	5	45	412	22304	S-glycoside metabolic process	AT4G31500|AT2G25450|AT1G54040|AT5G48180|AT3G16400
9816	0.0014381	0.016667	4	27	412	22304	defense response to bacterium, incompatible interaction	AT4G11650|AT1G55020|AT5G13320|AT2G40000
5975	0.0014833	0.016851	27	782	412	22304	carbohydrate metabolic process	AT2G32530|AT5G41040|AT4G31500|AT1G64390|AT5G65690|AT3G59480|AT2G44450|AT5G56870|AT4G19810|AT2G25450|AT4G18780|AT1G54040|AT5G03860|AT4G10260|AT1G32170|AT1G12240|AT4G27830|AT1G70500|AT1G68560|AT5G48180|AT5G64570|AT3G08900|AT1G26560|AT5G13870|AT1G48930|AT3G16400|AT2G44540
44255	0.0014938	0.016851	17	404	412	22304	cellular lipid metabolic process	AT5G41040|AT5G27600|AT1G55020|AT4G30950|AT2G38110|AT1G19640|AT5G23190|AT5G58860|AT1G78960|AT1G78500|AT3G11430|AT2G44810|AT4G14070|AT3G45140|AT1G01610|AT4G30580|AT2G44990
19759	0.0015592	0.016911	3	13	412	22304	glycosinolate catabolic process	AT1G54040|AT5G48180|AT3G16400
19762	0.0015592	0.016911	3	13	412	22304	glucosinolate catabolic process	AT1G54040|AT5G48180|AT3G16400
16145	0.0015592	0.016911	3	13	412	22304	S-glycoside catabolic process	AT1G54040|AT5G48180|AT3G16400
44281	0.0017922	0.019193	38	1248	412	22304	small molecule metabolic process	AT1G17745|AT5G41040|AT1G55020|AT4G30950|AT4G31500|AT2G38110|AT1G67980|AT1G19640|AT2G38230|AT5G58910|AT5G65690|AT5G23190|AT3G59480|AT1G51990|AT5G13320|AT2G43820|AT2G44810|AT4G30110|AT5G03860|AT1G01610|AT4G34890|AT1G78590|AT4G10260|AT4G23690|AT5G27600|AT4G39280|AT1G55210|AT3G61510|AT3G56060|AT3G21720|AT5G58860|AT2G44160|AT3G11430|AT4G14070|AT3G47340|AT3G50740|AT3G45140|AT2G23580
31407	0.0018905	0.019992	4	29	412	22304	oxylipin metabolic process	AT1G55020|AT1G19640|AT2G44810|AT3G45140
9768	0.0019927	0.020813	2	4	412	22304	photosynthesis, light harvesting in photosystem I	AT1G08380|AT3G54890
43455	0.0021499	0.022181	4	30	412	22304	regulation of secondary metabolic process	AT5G61420|AT2G25450|AT4G18780|AT2G14750
32502	0.0030991	0.031507	50	1820	412	22304	developmental process	AT5G23530|AT1G32560|AT4G31500|AT2G38110|AT4G02380|AT2G17850|AT5G49360|AT4G21020|AT2G41280|AT2G44990|AT3G10405|AT2G29350|AT5G45890|AT3G22490|AT1G62340|AT4G21750|AT5G55250|AT3G18400|AT3G60140|AT3G42170|AT5G05950|AT1G52030|AT4G30580|AT3G29035|AT2G35940|AT2G28250|AT4G01550|AT3G49120|AT1G55020|AT4G00060|AT1G72150|AT2G40170|AT3G17520|AT3G44540|AT4G15910|AT1G01470|AT2G44810|AT1G54040|AT4G30270|AT5G22500…
45087	0.0031284	0.031507	12	257	412	22304	innate immune response	AT4G29810|AT4G11650|AT5G45890|AT1G55020|AT4G31500|AT5G13320|AT5G11250|AT2G14610|AT2G40000|AT3G57260|AT3G12500|AT3G04720
80028	0.0032806	0.032272	2	5	412	22304	nitrile biosynthetic process	AT5G48180|AT3G16400
50898	0.0032806	0.032272	2	5	412	22304	nitrile metabolic process	AT5G48180|AT3G16400
16139	0.0035094	0.034126	3	17	412	22304	glycoside catabolic process	AT1G54040|AT5G48180|AT3G16400
48609	0.0037018	0.035534	5	56	412	22304	reproductive process in a multicellular organism	AT2G41280|AT2G40170|AT2G44810|AT2G14750|AT1G06520
9739	0.0037382	0.035534	7	107	412	22304	response to gibberellin stimulus	AT4G36880|AT4G23060|AT5G61420|AT1G75750|AT5G59845|AT5G50915|AT4G30270
6790	0.0038152	0.035863	9	166	412	22304	sulfur metabolic process	AT2G44160|AT4G31500|AT2G25450|AT2G14750|AT3G61510|AT1G54040|AT5G48180|AT3G16400|AT4G21990
44273	0.0041541	0.038619	3	18	412	22304	sulfur compound catabolic process	AT1G54040|AT5G48180|AT3G16400
10383	0.004866	0.044668	3	19	412	22304	cell wall polysaccharide metabolic process	AT5G41040|AT1G68560|AT5G64570
6955	0.0049103	0.044668	12	272	412	22304	immune response	AT4G29810|AT4G11650|AT5G45890|AT1G55020|AT4G31500|AT5G13320|AT5G11250|AT2G14610|AT2G40000|AT3G57260|AT3G12500|AT3G04720
32504	0.0049851	0.044866	5	60	412	22304	multicellular organism reproduction	AT2G41280|AT2G40170|AT2G44810|AT2G14750|AT1G06520
LP5-OE
GO-ID	p-value	corr p-value	x	n	X	N	Description	Genes in test set
9408	7.2346e-21	4.7097e-18	21	131	193	22304	response to heat	AT2G32120|AT4G25200|AT4G21320|AT3G24500|AT2G19310|AT5G10220|AT1G53540|AT1G74310|AT1G16030|AT5G12020|AT3G12580|AT3G46230|AT2G25140|AT2G29500|AT1G13080|AT5G58070|AT1G54050|AT2G26150|AT5G56030|AT5G02500|AT3G51910
9628	7.0976e-17	2.3103e-14	44	1168	193	22304	response to abiotic stimulus	AT2G35940|AT4G25200|AT4G02520|AT2G39800|AT3G49120|AT4G31500|AT3G54890|AT3G53420|AT4G21320|AT3G24500|AT2G19310|AT3G57260|AT4G14960|AT4G11650|AT2G37170|AT1G77760|AT1G74310|AT2G05520|AT5G58070|AT1G73260|AT5G56030|AT2G32120|AT3G56240|AT1G13930|AT1G10880|AT3G04720|AT5G13930|AT5G10220|AT1G53540|AT1G77510|AT1G16030|AT5G12020|AT1G70560|AT3G12580|AT3G46230|AT2G25140|AT2G29500|AT1G13080|AT3G45140|AT1G54050…
50896	2.1082e-15	4.5748e-13	72	3207	193	22304	response to stimulus	AT3G59900|AT4G25100|AT2G39800|AT4G31500|AT3G54890|AT3G57240|AT2G19310|AT4G14960|AT4G11210|AT4G11650|AT1G74310|AT3G14310|AT5G58070|AT1G73260|AT4G23570|AT4G23690|AT5G45890|AT2G14610|AT3G56240|AT1G13930|AT3G04720|AT5G13930|AT5G10220|AT5G11670|AT1G77510|AT1G70560|AT3G12580|AT1G75050|AT2G25140|AT1G52030|AT2G43510|AT2G29500|AT1G54050|AT2G26150|AT4G10270|AT3G51910|AT2G35940|AT4G25200|AT4G02520|AT4G21480…
6950	2.9948e-15	4.874e-13	53	1853	193	22304	response to stress	AT4G25100|AT2G39800|AT4G31500|AT2G19310|AT4G14960|AT4G11210|AT4G11650|AT1G74310|AT5G58070|AT1G73260|AT4G23570|AT4G23690|AT5G45890|AT2G14610|AT3G56240|AT1G13930|AT3G04720|AT5G13930|AT5G10220|AT1G77510|AT3G12580|AT2G25140|AT1G52030|AT2G43510|AT2G29500|AT1G54050|AT2G26150|AT4G10270|AT3G51910|AT4G25200|AT4G02520|AT3G49120|AT3G28740|AT3G09100|AT3G53420|AT4G21320|AT3G24500|AT3G57260|AT2G37170|AT2G05520…
9266	8.5692e-14	1.1157e-11	23	359	193	22304	response to temperature stimulus	AT2G32120|AT4G25200|AT4G02520|AT4G21320|AT3G24500|AT2G19310|AT3G57260|AT5G10220|AT1G53540|AT1G74310|AT1G16030|AT5G12020|AT3G12580|AT3G46230|AT2G25140|AT2G29500|AT1G13080|AT5G58070|AT1G54050|AT2G26150|AT5G56030|AT5G02500|AT3G51910
302	1.8812e-10	2.0411e-08	10	64	193	22304	response to reactive oxygen species	AT4G25100|AT2G32120|AT1G74310|AT3G12580|AT3G56240|AT2G29500|AT1G54050|AT2G26150|AT1G73260|AT2G19310
10035	1.3618e-09	1.2664e-07	20	434	193	22304	response to inorganic substance	AT4G25100|AT2G32120|AT4G25200|AT4G02520|AT3G56240|AT2G19310|AT4G21680|AT5G07350|AT5G11670|AT2G01520|AT1G77510|AT1G74310|AT3G12580|AT2G29500|AT1G54050|AT2G26150|AT1G73260|AT2G40370|AT4G33020|AT5G02500
42542	2.0339e-09	1.6551e-07	8	41	193	22304	response to hydrogen peroxide	AT2G32120|AT1G74310|AT3G12580|AT2G29500|AT1G54050|AT2G26150|AT1G73260|AT2G19310
9607	2.7086e-09	1.9593e-07	22	550	193	22304	response to biotic stimulus	AT2G35940|AT4G02520|AT4G21480|AT5G45890|AT3G49120|AT3G28740|AT4G31500|AT2G14610|AT3G57240|AT3G57260|AT3G04720|AT3G60160|AT4G11650|AT3G12580|AT1G75050|AT2G43510|AT3G14310|AT3G45140|AT3G16400|AT2G26150|AT1G73260|AT5G02500
9644	3.0414e-09	1.98e-07	8	43	193	22304	response to high light intensity	AT2G32120|AT1G74310|AT3G12580|AT2G29500|AT1G54050|AT2G26150|AT2G19310|AT3G51910
42221	5.9962e-09	3.5487e-07	40	1710	193	22304	response to chemical stimulus	AT3G59900|AT4G25100|AT2G35940|AT4G25200|AT4G02520|AT2G39800|AT4G23060|AT3G53420|AT3G24500|AT2G19310|AT4G21680|AT2G01520|AT2G37170|AT1G74310|AT2G05520|AT4G30270|AT1G73260|AT2G40370|AT4G33020|AT5G56030|AT2G32120|AT5G45890|AT2G14610|AT3G56240|AT3G04720|AT5G13930|AT5G07350|AT5G10220|AT5G07470|AT5G11670|AT3G16360|AT1G77510|AT1G70560|AT3G12580|AT2G29500|AT3G45140|AT1G54050|AT2G26150|AT5G09810|AT5G02500
51707	7.0388e-09	3.8186e-07	21	528	193	22304	response to other organism	AT2G35940|AT4G02520|AT4G21480|AT5G45890|AT3G49120|AT3G28740|AT4G31500|AT2G14610|AT3G57240|AT3G57260|AT3G04720|AT3G60160|AT4G11650|AT3G12580|AT1G75050|AT2G43510|AT3G14310|AT3G45140|AT3G16400|AT1G73260|AT5G02500
51704	8.4513e-09	4.2321e-07	24	694	193	22304	multi-organism process	AT5G22750|AT2G35940|AT4G02520|AT4G21480|AT5G45890|AT3G49120|AT3G28740|AT4G31500|AT2G14610|AT3G57240|AT3G57260|AT3G04720|AT3G60160|AT4G11650|AT5G07530|AT3G12580|AT1G75050|AT4G34600|AT2G43510|AT3G14310|AT3G45140|AT3G16400|AT1G73260|AT5G02500
71554	6.6481e-08	3.0914e-06	14	260	193	22304	cell wall organization or biogenesis	AT1G11580|AT2G03090|AT4G31500|AT5G47500|AT3G59010|AT1G10550|AT3G08900|AT5G64570|AT2G43570|AT2G43590|AT2G43150|AT2G43050|AT5G09760|AT4G30270
9416	9.633e-08	4.1807e-06	18	455	193	22304	response to light stimulus	AT2G32120|AT2G35940|AT3G49120|AT4G31500|AT3G54890|AT2G19310|AT5G13930|AT5G10220|AT1G77760|AT1G74310|AT1G70560|AT3G12580|AT2G29500|AT5G58070|AT1G54050|AT2G26150|AT5G09810|AT3G51910
9314	1.6096e-07	6.5492e-06	18	471	193	22304	response to radiation	AT2G32120|AT2G35940|AT3G49120|AT4G31500|AT3G54890|AT2G19310|AT5G13930|AT5G10220|AT1G77760|AT1G74310|AT1G70560|AT3G12580|AT2G29500|AT5G58070|AT1G54050|AT2G26150|AT5G09810|AT3G51910
71555	2.115e-07	8.0993e-06	11	165	193	22304	cell wall organization	AT1G11580|AT2G43150|AT2G03090|AT2G43050|AT4G31500|AT5G47500|AT5G09760|AT3G59010|AT4G30270|AT1G10550|AT3G08900
9642	2.5145e-07	8.8426e-06	8	74	193	22304	response to light intensity	AT2G32120|AT1G74310|AT3G12580|AT2G29500|AT1G54050|AT2G26150|AT2G19310|AT3G51910
6979	2.5808e-07	8.8426e-06	13	247	193	22304	response to oxidative stress	AT4G25100|AT2G32120|AT2G39800|AT3G56240|AT2G19310|AT5G13930|AT5G07470|AT1G74310|AT3G12580|AT2G29500|AT1G54050|AT2G26150|AT1G73260
42545	1.7734e-06	5.7725e-05	9	128	193	22304	cell wall modification	AT1G11580|AT2G03090|AT2G43050|AT4G31500|AT5G47500|AT5G09760|AT3G59010|AT4G30270|AT1G10550
10038	1.2156e-05	0.00037683	13	350	193	22304	response to metal ion	AT4G25100|AT4G25200|AT4G02520|AT3G56240|AT4G21680|AT5G07350|AT5G11670|AT2G01520|AT1G77510|AT3G12580|AT2G40370|AT4G33020|AT5G02500
6457	3.3553e-05	0.00099287	9	184	193	22304	protein folding	AT2G32120|AT2G20560|AT5G56000|AT1G16030|AT3G12580|AT5G48570|AT2G38960|AT5G56030|AT5G02500
42044	7.3201e-05	0.0019552	3	10	193	22304	fluid transport	AT2G37170|AT5G07530|AT3G53420
6833	7.3201e-05	0.0019552	3	10	193	22304	water transport	AT2G37170|AT5G07530|AT3G53420
9651	7.5083e-05	0.0019552	12	360	193	22304	response to salt stress	AT4G14960|AT4G02520|AT2G39800|AT5G10220|AT4G11650|AT1G77510|AT3G56240|AT1G73260|AT1G13930|AT1G10880|AT5G56030|AT3G04720
7568	7.8789e-05	0.0019727	6	82	193	22304	aging	AT2G29350|AT5G45890|AT3G60140|AT3G56240|AT2G17850|AT4G30270
6952	0.00014213	0.0034269	16	637	193	22304	defense response	AT4G23570|AT4G02520|AT4G23690|AT5G45890|AT3G49120|AT3G28740|AT4G31500|AT2G14610|AT3G57260|AT3G04720|AT4G11210|AT4G11650|AT1G52030|AT2G43510|AT1G73260|AT5G56030
6970	0.00015161	0.003525	12	388	193	22304	response to osmotic stress	AT4G14960|AT4G02520|AT2G39800|AT5G10220|AT4G11650|AT1G77510|AT3G56240|AT1G73260|AT1G13930|AT1G10880|AT5G56030|AT3G04720
46686	0.00016728	0.0037552	10	279	193	22304	response to cadmium ion	AT4G25100|AT4G25200|AT4G02520|AT5G07350|AT5G11670|AT1G77510|AT3G12580|AT3G56240|AT5G02500|AT4G21680
80027	0.0002222	0.0048218	2	3	193	22304	response to herbivore	AT3G16400|AT3G04720
9414	0.00024029	0.0050461	8	188	193	22304	response to water deprivation	AT2G39800|AT5G10220|AT2G37170|AT3G53420|AT2G05520|AT3G45140|AT3G24500|AT5G56030
9415	0.00031829	0.0064752	8	196	193	22304	response to water	AT2G39800|AT5G10220|AT2G37170|AT3G53420|AT2G05520|AT3G45140|AT3G24500|AT5G56030
10286	0.00032876	0.0064856	3	16	193	22304	heat acclimation	AT4G21320|AT1G13080|AT5G56030
9620	0.00042849	0.0082043	7	156	193	22304	response to fungus	AT2G35940|AT4G11650|AT5G45890|AT3G49120|AT2G43510|AT3G45140|AT3G04720
19748	0.00063008	0.011719	10	330	193	22304	secondary metabolic process	AT5G13930|AT4G02520|AT4G23690|AT2G02930|AT4G11210|AT1G78960|AT4G31500|AT1G51990|AT1G67980|AT3G16400
19438	0.00090607	0.016385	7	177	193	22304	aromatic compound biosynthetic process	AT5G13930|AT4G23690|AT4G11210|AT4G31500|AT3G14990|AT1G51990|AT1G67980
65008	0.0014226	0.024537	13	569	193	22304	regulation of biological quality	AT2G03090|AT3G49120|AT3G57920|AT4G31500|AT3G56240|AT5G47560|AT1G10550|AT5G13930|AT5G54140|AT1G70560|AT4G34600|AT5G09810|AT5G56030
42127	0.0014323	0.024537	3	26	193	22304	regulation of cell proliferation	AT3G59900|AT3G57920|AT1G65660
9699	0.0021206	0.035111	5	104	193	22304	phenylpropanoid biosynthetic process	AT5G13930|AT4G23690|AT4G11210|AT1G51990|AT1G67980
10043	0.0021805	0.035111	3	30	193	22304	response to zinc ion	AT4G02520|AT2G01520|AT4G33020
9814	0.0022113	0.035111	5	105	193	22304	defense response, incompatible interaction	AT4G11650|AT5G45890|AT2G14610|AT3G57260|AT3G04720
9627	0.0023988	0.037182	3	31	193	22304	systemic acquired resistance	AT2G14610|AT3G57260|AT3G04720
9641	0.0025766	0.039008	2	9	193	22304	shade avoidance	AT4G31500|AT1G70560
9684	0.0032024	0.046328	2	10	193	22304	indoleacetic acid biosynthetic process	AT4G31500|AT1G70560
10214	0.0032024	0.046328	2	10	193	22304	seed coat development	AT3G20210|AT5G49360
50832	0.0035314	0.049977	5	117	193	22304	defense response to fungus	AT4G11650|AT5G45890|AT3G49120|AT2G43510|AT3G04720
LP2-G1
GO-ID	p-value	corr p-value	x	n	X	N	Description	Genes in test set
50896	7.0655e-17	7.6661e-14	170	3207	633	22304	response to stimulus	AT1G12110|AT5G17690|AT3G08550|AT1G61120|AT2G30950|AT5G46050|AT1G52400|AT2G46970|AT3G46940|AT1G74950|AT1G74310|AT2G02990|AT3G14310|AT1G80840|AT4G34131|AT4G34890|AT5G45890|AT2G14610|AT4G09600|AT3G56240|AT1G68560|AT4G22200|AT1G11310|AT5G13930|AT5G57110|AT1G76500|AT2G21660|AT2G01950|AT5G04140|AT5G38410|AT3G45680|AT2G43510|AT1G76180|AT4G10270|AT3G51910|AT4G25200|AT2G35940|AT3G23050|AT3G02230|AT3G49120…
42221	3.2451e-14	1.7605e-11	105	1710	633	22304	response to chemical stimulus	AT1G12110|AT3G08550|AT1G61120|AT5G46050|AT1G52400|AT1G74950|AT1G74310|AT1G80840|AT4G34890|AT5G45890|AT2G14610|AT4G09600|AT3G56240|AT1G68560|AT4G22200|AT5G13930|AT2G21660|AT2G01950|AT1G76180|AT4G25200|AT2G35940|AT3G23050|AT3G50990|AT1G65980|AT2G15970|AT2G18960|AT3G01420|AT5G49190|AT1G50200|AT2G37170|AT5G10230|AT5G13220|AT2G05520|AT4G34710|AT4G24120|AT1G15210|AT1G32450|AT5G65020|AT1G74100|AT5G07350…
6950	6.7175e-14	2.4295e-11	110	1853	633	22304	response to stress	AT1G12110|AT5G17690|AT1G61120|AT5G46050|AT1G52400|AT3G46940|AT1G74950|AT1G74310|AT2G02990|AT1G80840|AT4G34890|AT5G45890|AT2G14610|AT3G56240|AT1G11310|AT5G13930|AT2G21660|AT2G43510|AT1G76180|AT4G10270|AT3G51910|AT4G25200|AT3G23050|AT3G02230|AT3G49120|AT3G50990|AT3G28740|AT2G15970|AT2G18960|AT3G57260|AT3G01420|AT5G49190|AT2G37170|AT5G10230|AT5G13220|AT2G05520|AT4G34710|AT4G19230|AT5G20150|AT5G65020…
5975	2.7187e-11	7.3746e-09	58	782	633	22304	carbohydrate metabolic process	AT3G26140|AT1G60470|AT5G24420|AT3G08550|AT3G21370|AT4G27480|AT5G26000|AT5G65690|AT3G18080|AT2G39640|AT4G19810|AT5G57500|AT4G33440|AT5G33290|AT1G12240|AT5G44840|AT1G09010|AT5G44640|AT1G68560|AT5G44480|AT1G02730|AT3G48950|AT2G36190|AT1G48930|AT3G52840|AT2G43870|AT4G33820|AT5G23790|AT2G33160|AT1G23460|AT2G44450|AT4G34350|AT5G56870|AT5G49190|AT2G25450|AT3G10890|AT4G32375|AT1G74090|AT5G51460|AT1G54040…
71554	8.1362e-11	1.7656e-08	30	260	633	22304	cell wall organization or biogenesis	AT1G11580|AT5G39280|AT3G55500|AT3G02230|AT5G20860|AT3G49220|AT3G08550|AT1G65680|AT5G15630|AT1G10550|AT5G09760|AT3G43270|AT4G17030|AT1G23200|AT4G30270|AT2G45220|AT5G33290|AT1G14100|AT3G59010|AT1G68560|AT3G08900|AT5G64570|AT5G63800|AT2G43570|AT1G02730|AT2G43590|AT2G43150|AT2G43050|AT3G29030|AT2G45110
9628	1.9768e-10	3.5747e-08	73	1168	633	22304	response to abiotic stimulus	AT1G12110|AT5G17690|AT2G30950|AT5G49480|AT2G38750|AT5G46050|AT4G14960|AT1G52400|AT2G46970|AT5G07440|AT1G74310|AT2G03760|AT1G20450|AT5G58070|AT1G73260|AT4G34890|AT3G12610|AT1G15550|AT3G22370|AT3G56240|AT3G04720|AT5G13930|AT1G02730|AT1G76500|AT5G10220|AT1G17060|AT2G21660|AT5G04140|AT3G12580|AT5G38410|AT4G15480|AT2G29500|AT1G54050|AT1G76180|AT3G51910|AT4G25200|AT2G35940|AT3G23050|AT3G02230|AT3G49120…
71555	1.8165e-09	2.8156e-07	22	165	633	22304	cell wall organization	AT1G11580|AT5G39280|AT3G55500|AT5G20860|AT3G49220|AT3G08550|AT1G65680|AT3G59010|AT3G08900|AT1G10550|AT5G63800|AT2G43150|AT2G43050|AT5G09760|AT3G43270|AT4G17030|AT3G29030|AT1G23200|AT4G30270|AT2G45220|AT5G33290|AT2G45110
42545	3.8052e-09	5.1608e-07	19	128	633	22304	cell wall modification	AT1G11580|AT5G39280|AT3G55500|AT5G20860|AT3G49220|AT3G08550|AT1G65680|AT3G59010|AT1G10550|AT5G63800|AT2G43050|AT5G09760|AT3G43270|AT4G17030|AT3G29030|AT1G23200|AT4G30270|AT2G45220|AT2G45110
9408	5.6471e-09	6.8079e-07	19	131	633	22304	response to heat	AT2G32120|AT4G25200|AT4G21320|AT5G65020|AT2G38750|AT4G10250|AT5G10220|AT1G53540|AT5G10230|AT3G12580|AT1G16030|AT1G74310|AT5G12020|AT3G46230|AT2G29500|AT1G13080|AT5G58070|AT1G54050|AT3G51910
9415	9.5279e-09	1.0338e-06	23	196	633	22304	response to water	AT1G12110|AT3G23050|AT3G53420|AT2G15970|AT5G15970|AT2G18960|AT5G65020|AT2G38750|AT1G52400|AT1G02730|AT5G10220|AT5G59310|AT2G37170|AT5G10230|AT3G61890|AT2G05520|AT1G20450|AT3G45140|AT1G76180|AT1G08810|AT2G21490|AT4G34890|AT3G15500
9414	2.1009e-08	2.0722e-06	22	188	633	22304	response to water deprivation	AT1G12110|AT3G23050|AT3G53420|AT2G15970|AT5G15970|AT2G18960|AT5G65020|AT2G38750|AT1G52400|AT1G02730|AT5G10220|AT5G59310|AT2G37170|AT5G10230|AT3G61890|AT2G05520|AT1G20450|AT3G45140|AT1G76180|AT1G08810|AT4G34890|AT3G15500
9611	4.2786e-08	3.8686e-06	18	133	633	22304	response to wounding	AT3G23050|AT1G61120|AT5G46050|AT5G13930|AT1G74100|AT1G74020|AT1G01140|AT1G74950|AT5G13220|AT2G02990|AT1G52030|AT4G34710|AT1G76680|AT1G80840|AT3G45140|AT2G26690|AT4G10270|AT3G12500
19748	2.9091e-07	2.428e-05	28	330	633	22304	secondary metabolic process	AT2G29460|AT1G61120|AT1G67980|AT5G26000|AT1G52400|AT2G02930|AT4G11210|AT2G45400|AT1G17170|AT1G51990|AT1G77520|AT2G02990|AT2G25450|AT4G15370|AT1G74090|AT1G54040|AT4G19230|AT1G61820|AT4G23690|AT5G48100|AT1G15550|AT1G55210|AT5G13930|AT1G74100|AT3G19710|AT1G78960|AT1G27130|AT1G58170
51707	4.8773e-07	3.4725e-05	37	528	633	22304	response to other organism	AT2G35940|AT3G49120|AT3G28740|AT3G57240|AT3G26520|AT3G57260|AT3G01420|AT2G15890|AT5G46050|AT1G52400|AT3G16770|AT4G36010|AT5G13320|AT1G71880|AT1G54040|AT3G14310|AT1G80840|AT1G73260|AT4G19230|AT4G34131|AT5G38280|AT5G45890|AT2G14610|AT1G11310|AT2G15480|AT3G04720|AT5G57110|AT1G74100|AT5G33340|AT4G37990|AT3G12580|AT3G45680|AT2G43710|AT2G43510|AT3G45140|AT3G12500|AT4G18210
9266	4.9951e-07	3.4725e-05	29	359	633	22304	response to temperature stimulus	AT4G25200|AT5G17690|AT2G15970|AT5G15970|AT4G21320|AT3G57260|AT2G38750|AT5G10230|AT1G74310|AT4G34710|AT1G20450|AT5G58070|AT2G32120|AT3G22370|AT5G65020|AT4G10250|AT5G10220|AT2G21660|AT1G01140|AT1G53540|AT3G12580|AT1G16030|AT5G12020|AT3G46230|AT2G29500|AT1G13080|AT1G54050|AT1G76180|AT3G51910
9827	5.1208e-07	3.4725e-05	10	46	633	22304	plant-type cell wall modification	AT5G63800|AT5G39280|AT3G55500|AT3G08550|AT1G65680|AT4G17030|AT3G29030|AT4G30270|AT1G10550|AT2G45110
9719	6.1054e-07	3.8967e-05	50	835	633	22304	response to endogenous stimulus	AT3G08550|AT1G61120|AT5G59845|AT5G50915|AT2G38750|AT5G46050|AT2G30470|AT3G16770|AT2G46410|AT1G74950|AT5G13320|AT1G20450|AT5G45890|AT1G15550|AT4G09600|AT4G08950|AT4G22200|AT3G04720|AT5G13930|AT2G01950|AT4G37050|AT1G76180|AT3G12500|AT2G35940|AT3G53020|AT3G23050|AT2G15970|AT5G15970|AT2G18960|AT4G25000|AT5G13220|AT2G05520|AT4G34710|AT1G54040|AT4G30270|AT3G15500|AT1G05510|AT3G58680|AT4G28520|AT1G74100…
9607	1.2966e-06	7.8157e-05	37	550	633	22304	response to biotic stimulus	AT2G35940|AT3G49120|AT3G28740|AT3G57240|AT3G26520|AT3G57260|AT3G01420|AT2G15890|AT5G46050|AT1G52400|AT3G16770|AT4G36010|AT5G13320|AT1G71880|AT1G54040|AT3G14310|AT1G80840|AT1G73260|AT4G19230|AT4G34131|AT5G38280|AT5G45890|AT2G14610|AT1G11310|AT2G15480|AT3G04720|AT5G57110|AT1G74100|AT5G33340|AT4G37990|AT3G12580|AT3G45680|AT2G43710|AT2G43510|AT3G45140|AT3G12500|AT4G18210
10033	1.5261e-06	8.6545e-05	57	1037	633	22304	response to organic substance	AT3G08550|AT1G61120|AT5G59845|AT5G50915|AT2G38750|AT5G46050|AT2G30470|AT3G16770|AT2G46410|AT1G74950|AT5G13320|AT2G03760|AT1G20450|AT1G80840|AT1G73260|AT5G45890|AT1G15550|AT3G02940|AT4G09600|AT4G08950|AT4G22200|AT3G04720|AT5G13930|AT2G01950|AT4G37050|AT1G76180|AT3G12500|AT2G35940|AT3G53020|AT3G23050|AT2G15970|AT5G15970|AT2G18960|AT3G01420|AT4G25000|AT5G13220|AT2G05520|AT4G34710|AT1G54040|AT4G30270…
51704	1.5953e-06	8.6545e-05	43	694	633	22304	multi-organism process	AT2G35940|AT3G49120|AT3G28740|AT3G57240|AT1G71820|AT3G26520|AT3G57260|AT3G01420|AT2G15890|AT5G46050|AT1G52400|AT3G16770|AT4G36010|AT1G48620|AT5G13320|AT1G71880|AT1G54040|AT3G14310|AT1G80840|AT1G73260|AT4G19230|AT4G34131|AT5G38280|AT5G22750|AT5G22650|AT1G11330|AT5G45890|AT2G14610|AT1G11310|AT2G15480|AT3G04720|AT5G57110|AT1G74100|AT5G33340|AT4G37990|AT5G07530|AT3G12580|AT3G45680|AT2G43710|AT2G43510…
10876	1.7423e-06	9.0017e-05	17	153	633	22304	lipid localization	AT5G38180|AT4G27160|AT3G22620|AT2G38540|AT1G73550|AT5G07560|AT1G73560|AT5G59310|AT5G07530|AT1G48750|AT5G07550|AT4G30880|AT3G51600|AT2G48130|AT1G12090|AT1G62500|AT5G38160
9664	1.9329e-06	9.5327e-05	12	78	633	22304	plant-type cell wall organization	AT5G63800|AT5G39280|AT3G55500|AT2G43150|AT3G08550|AT1G65680|AT4G17030|AT3G29030|AT4G30270|AT1G10550|AT5G33290|AT2G45110
10035	2.7936e-06	0.00013179	31	434	633	22304	response to inorganic substance	AT1G12110|AT4G25200|AT1G61120|AT1G65980|AT2G30970|AT4G21680|AT1G50200|AT2G01520|AT5G07440|AT1G74310|AT1G77120|AT1G73260|AT2G40370|AT4G33020|AT4G34890|AT4G24120|AT2G32120|AT5G48100|AT1G32450|AT3G56240|AT1G68560|AT5G07350|AT2G21660|AT1G27130|AT3G12580|AT2G45290|AT1G76680|AT2G29500|AT1G54050|AT4G14030|AT3G12500
71669	4.8378e-06	0.00021871	15	131	633	22304	plant-type cell wall organization or biogenesis	AT5G39280|AT3G55500|AT3G02230|AT3G08550|AT1G65680|AT5G15630|AT1G10550|AT5G63800|AT1G02730|AT2G43150|AT4G17030|AT3G29030|AT4G30270|AT5G33290|AT2G45110
9831	5.8972e-06	0.00025594	7	26	633	22304	plant-type cell wall modification involved in multidimensional cell growth	AT5G39280|AT3G55500|AT3G08550|AT1G65680|AT3G29030|AT1G10550|AT2G45110
42547	1.0104e-05	0.00042163	7	28	633	22304	cell wall modification involved in multidimensional cell growth	AT5G39280|AT3G55500|AT3G08550|AT1G65680|AT3G29030|AT1G10550|AT2G45110
9737	1.1556e-05	0.00046437	22	272	633	22304	response to abscisic acid stimulus	AT2G35940|AT3G08550|AT2G15970|AT5G15970|AT2G18960|AT4G22200|AT4G28520|AT2G38750|AT4G25000|AT5G46050|AT2G30470|AT5G59310|AT3G61890|AT4G37050|AT1G75750|AT2G05520|AT4G34710|AT1G20450|AT1G03880|AT1G76180|AT1G08810|AT1G05510
302	1.2023e-05	0.00046589	10	64	633	22304	response to reactive oxygen species	AT2G32120|AT1G61120|AT3G12580|AT1G74310|AT3G56240|AT2G29500|AT1G54050|AT1G73260|AT4G14030|AT4G34890
7568	1.9868e-05	0.00074335	11	82	633	22304	aging	AT2G29350|AT5G45890|AT3G60140|AT4G28050|AT2G02990|AT4G30430|AT1G76680|AT3G56240|AT1G54040|AT2G17850|AT4G30270
9753	2.1386e-05	0.00077346	15	148	633	22304	response to jasmonic acid stimulus	AT3G23050|AT1G61120|AT5G46050|AT5G13930|AT1G74100|AT2G46410|AT1G74020|AT1G74950|AT5G13220|AT4G34710|AT1G54040|AT3G45140|AT2G26690|AT1G08810|AT3G15500
6979	2.8138e-05	0.00098484	20	247	633	22304	response to oxidative stress	AT2G32120|AT3G50990|AT5G14130|AT1G61120|AT3G56240|AT1G11210|AT3G01420|AT5G42180|AT5G13930|AT5G07470|AT3G12580|AT1G74310|AT4G34710|AT3G10020|AT2G29500|AT1G54050|AT1G73260|AT4G14030|AT4G34890|AT3G30775
16137	3.4965e-05	0.0011855	11	87	633	22304	glycoside metabolic process	AT3G52340|AT1G74100|AT3G19710|AT5G49190|AT2G36190|AT2G25450|AT5G26000|AT1G74090|AT5G51460|AT1G54040|AT1G16980
6869	3.6453e-05	0.0011985	14	137	633	22304	lipid transport	AT5G38180|AT4G27160|AT3G22620|AT2G38540|AT1G73550|AT1G73560|AT5G59310|AT1G48750|AT4G30880|AT3G51600|AT2G48130|AT1G12090|AT1G62500|AT5G38160
9699	3.9373e-05	0.0012565	12	104	633	22304	phenylpropanoid biosynthetic process	AT5G13930|AT4G23690|AT4G11210|AT2G45400|AT5G48100|AT1G51990|AT1G77520|AT1G67980|AT2G02990|AT1G55210|AT1G61820|AT1G58170
9825	4.0536e-05	0.0012566	8	46	633	22304	multidimensional cell growth	AT5G39280|AT3G55500|AT5G17690|AT3G08550|AT1G65680|AT3G29030|AT1G10550|AT2G45110
9828	4.829e-05	0.0014554	7	35	633	22304	plant-type cell wall loosening	AT5G39280|AT3G55500|AT1G65680|AT4G17030|AT3G29030|AT4G30270|AT2G45110
6810	5.2721e-05	0.001546	69	1502	633	22304	transport	AT1G12110|AT3G28960|AT1G11260|AT5G26200|AT4G27160|AT3G59140|AT3G22620|AT5G46050|AT1G10970|AT3G18830|AT1G79520|AT5G09220|AT2G24820|AT5G58070|AT5G38180|AT1G08560|AT5G24650|AT3G51670|AT3G56240|AT3G58060|AT5G13930|AT1G73550|AT2G21660|AT5G07530|AT2G01950|AT3G11130|AT3G45680|AT4G17340|AT1G77990|AT1G06330|AT5G13490|AT1G12090|AT3G16620|AT1G62500|AT5G57350|AT1G47603|AT4G25960|AT3G53420|AT5G46630|AT5G53520…
51179	6.1566e-05	0.0017579	71	1566	633	22304	localization	AT1G12110|AT3G28960|AT1G11260|AT5G26200|AT4G27160|AT3G59140|AT3G22620|AT5G46050|AT1G10970|AT5G07560|AT3G18830|AT1G79520|AT5G09220|AT2G24820|AT5G58070|AT5G38180|AT1G08560|AT5G24650|AT3G51670|AT3G56240|AT3G58060|AT5G13930|AT1G73550|AT2G21660|AT5G07530|AT2G01950|AT3G11130|AT3G45680|AT4G17340|AT1G77990|AT1G06330|AT5G13490|AT1G12090|AT3G16620|AT1G62500|AT5G57350|AT1G47603|AT4G25960|AT3G53420|AT5G46630…
51234	6.7217e-05	0.00187	69	1514	633	22304	establishment of localization	AT1G12110|AT3G28960|AT1G11260|AT5G26200|AT4G27160|AT3G59140|AT3G22620|AT5G46050|AT1G10970|AT3G18830|AT1G79520|AT5G09220|AT2G24820|AT5G58070|AT5G38180|AT1G08560|AT5G24650|AT3G51670|AT3G56240|AT3G58060|AT5G13930|AT1G73550|AT2G21660|AT5G07530|AT2G01950|AT3G11130|AT3G45680|AT4G17340|AT1G77990|AT1G06330|AT5G13490|AT1G12090|AT3G16620|AT1G62500|AT5G57350|AT1G47603|AT4G25960|AT3G53420|AT5G46630|AT5G53520…
6952	7.7434e-05	0.0021004	36	637	633	22304	defense response	AT3G49120|AT3G28740|AT3G26520|AT4G24250|AT3G57260|AT2G15890|AT5G46050|AT1G52400|AT4G11210|AT5G06870|AT5G13320|AT2G03760|AT1G54040|AT1G80840|AT1G73260|AT4G19230|AT4G23690|AT5G45890|AT2G14610|AT1G55210|AT1G11310|AT3G04720|AT1G74100|AT5G33340|AT4G37990|AT2G21660|AT5G06860|AT3G61175|AT1G47540|AT2G43710|AT1G52030|AT2G02100|AT2G43510|AT4G38700|AT3G12500|AT1G58170
42542	0.00013931	0.0036867	7	41	633	22304	response to hydrogen peroxide	AT2G32120|AT3G12580|AT1G74310|AT2G29500|AT1G54050|AT1G73260|AT4G14030
9620	0.0001497	0.0038673	14	156	633	22304	response to fungus	AT2G35940|AT3G49120|AT5G45890|AT1G11310|AT2G15890|AT3G04720|AT1G52400|AT5G13320|AT2G43510|AT1G80840|AT3G45140|AT4G19230|AT5G38280|AT3G12500
9644	0.00019012	0.0047972	7	43	633	22304	response to high light intensity	AT2G32120|AT3G12580|AT1G74310|AT2G30950|AT2G29500|AT1G54050|AT3G51910
9651	0.00027579	0.006765	23	360	633	22304	response to salt stress	AT3G02230|AT3G56240|AT1G10880|AT5G65020|AT5G49480|AT2G38750|AT3G04720|AT5G46050|AT4G14960|AT1G52400|AT1G02730|AT5G10220|AT2G21660|AT1G01140|AT5G10230|AT3G61890|AT5G07440|AT5G62520|AT2G03760|AT4G34710|AT1G77120|AT1G73260|AT4G34110
16138	0.00028058	0.006765	8	60	633	22304	glycoside biosynthetic process	AT3G52340|AT1G74100|AT3G19710|AT5G49190|AT2G25450|AT1G74090|AT5G51460|AT1G16980
6970	0.0003294	0.0077696	24	388	633	22304	response to osmotic stress	AT3G02230|AT5G15970|AT3G56240|AT1G10880|AT5G65020|AT5G49480|AT2G38750|AT3G04720|AT5G46050|AT4G14960|AT1G52400|AT1G02730|AT5G10220|AT2G21660|AT1G01140|AT5G10230|AT3G61890|AT5G07440|AT5G62520|AT2G03760|AT4G34710|AT1G77120|AT1G73260|AT4G34110
9725	0.00034949	0.0080681	39	767	633	22304	response to hormone stimulus	AT2G35940|AT3G53020|AT3G23050|AT3G08550|AT2G15970|AT5G15970|AT5G59845|AT2G18960|AT5G50915|AT2G38750|AT4G25000|AT5G46050|AT2G30470|AT3G16770|AT5G13320|AT2G05520|AT4G34710|AT1G20450|AT4G30270|AT1G05510|AT5G45890|AT1G15550|AT4G09600|AT3G58680|AT4G08950|AT4G22200|AT4G28520|AT3G04720|AT5G59310|AT3G16360|AT2G01950|AT3G61890|AT4G37050|AT1G75750|AT4G37390|AT1G03880|AT1G76180|AT1G08810|AT3G12500
9698	0.00041545	0.0093909	12	133	633	22304	phenylpropanoid metabolic process	AT5G13930|AT4G23690|AT4G11210|AT2G45400|AT5G48100|AT1G51990|AT1G77520|AT1G67980|AT2G02990|AT1G55210|AT1G61820|AT1G58170
10038	0.00046326	0.010258	22	350	633	22304	response to metal ion	AT4G24120|AT4G25200|AT5G48100|AT1G65980|AT2G30970|AT3G56240|AT1G68560|AT4G21680|AT5G07350|AT2G21660|AT1G50200|AT2G01520|AT1G27130|AT5G07440|AT3G12580|AT2G45290|AT1G76680|AT1G77120|AT2G40370|AT4G33020|AT4G14030|AT3G12500
103	0.00051264	0.011124	4	14	633	22304	sulfate assimilation	AT5G43780|AT1G62180|AT4G21990|AT4G14030
9416	0.00063151	0.013435	26	455	633	22304	response to light stimulus	AT2G35940|AT5G17690|AT3G49120|AT2G30950|AT2G46970|AT1G77760|AT1G74310|AT5G58070|AT4G19230|AT3G12610|AT2G32120|AT1G15550|AT5G13930|AT1G76500|AT5G10220|AT1G17060|AT5G04140|AT3G12580|AT5G38410|AT4G15480|AT5G38430|AT2G29500|AT1G54050|AT1G08810|AT4G14690|AT3G51910
16051	0.00080926	0.016886	16	227	633	22304	carbohydrate biosynthetic process	AT3G52340|AT1G60470|AT5G23790|AT3G08550|AT4G27480|AT1G16980|AT3G08900|AT5G65690|AT1G74100|AT1G02730|AT3G19710|AT5G49190|AT2G25450|AT1G74090|AT5G51460|AT5G33290
9806	0.00089089	0.0179	4	16	633	22304	lignan metabolic process	AT4G23690|AT4G11210|AT1G55210|AT1G58170
9807	0.00089089	0.0179	4	16	633	22304	lignan biosynthetic process	AT4G23690|AT4G11210|AT1G55210|AT1G58170
33036	0.0010222	0.019856	28	521	633	22304	macromolecule localization	AT5G46630|AT4G27160|AT3G22620|AT5G07560|AT1G73560|AT2G24820|AT3G51600|AT2G48130|AT2G29530|AT5G38160|AT5G38180|AT1G08560|AT5G24650|AT5G65020|AT2G38540|AT1G73550|AT5G07350|AT2G21660|AT5G59310|AT5G07530|AT3G11130|AT1G48750|AT5G07550|AT4G30880|AT1G12090|AT3G16620|AT1G62500|AT5G53290
9809	0.0010362	0.019856	5	28	633	22304	lignin biosynthetic process	AT5G48100|AT1G51990|AT1G77520|AT1G67980|AT1G61820
9314	0.0010431	0.019856	26	471	633	22304	response to radiation	AT2G35940|AT5G17690|AT3G49120|AT2G30950|AT2G46970|AT1G77760|AT1G74310|AT5G58070|AT4G19230|AT3G12610|AT2G32120|AT1G15550|AT5G13930|AT1G76500|AT5G10220|AT1G17060|AT5G04140|AT3G12580|AT5G38410|AT4G15480|AT5G38430|AT2G29500|AT1G54050|AT1G08810|AT4G14690|AT3G51910
6800	0.0012232	0.02264	5	29	633	22304	oxygen and reactive oxygen species metabolic process	AT3G49120|AT5G62520|AT2G30950|AT3G56350|AT4G34890
42398	0.0012311	0.02264	13	171	633	22304	cellular amino acid derivative biosynthetic process	AT4G23690|AT5G48100|AT1G67980|AT1G55210|AT5G13930|AT4G11210|AT2G45400|AT1G51990|AT1G77520|AT2G02990|AT4G34710|AT1G61820|AT1G58170
44262	0.0012979	0.023471	24	428	633	22304	cellular carbohydrate metabolic process	AT3G52340|AT4G32105|AT5G24420|AT4G13090|AT4G25810|AT3G08550|AT5G26000|AT1G16980|AT3G08900|AT5G44480|AT3G52180|AT5G65690|AT1G74100|AT4G34350|AT3G19710|AT5G49190|AT2G36190|AT5G57500|AT2G25450|AT1G74090|AT5G51460|AT1G54040|AT5G33290|AT4G10260
19757	0.001621	0.027918	6	45	633	22304	glycosinolate metabolic process	AT1G74100|AT3G19710|AT2G25450|AT5G26000|AT1G74090|AT1G54040
19760	0.001621	0.027918	6	45	633	22304	glucosinolate metabolic process	AT1G74100|AT3G19710|AT2G25450|AT5G26000|AT1G74090|AT1G54040
16143	0.001621	0.027918	6	45	633	22304	S-glycoside metabolic process	AT1G74100|AT3G19710|AT2G25450|AT5G26000|AT1G74090|AT1G54040
9751	0.001648	0.027939	11	135	633	22304	response to salicylic acid stimulus	AT2G46410|AT5G13320|AT3G02940|AT2G03760|AT2G05520|AT1G76680|AT1G80840|AT1G73260|AT1G08810|AT3G01420|AT5G46050
19438	0.0016804	0.02805	13	177	633	22304	aromatic compound biosynthetic process	AT4G23690|AT5G48100|AT1G67980|AT1G55210|AT5G13930|AT4G11210|AT2G45400|AT3G14990|AT1G51990|AT1G77520|AT2G02990|AT1G61820|AT1G58170
48316	0.0017641	0.029	24	438	633	22304	seed development	AT1G11680|AT4G26300|AT5G40480|AT1G65330|AT4G14080|AT1G55600|AT4G28520|AT2G15890|AT3G54180|AT3G15670|AT5G63800|AT5G49190|AT1G23320|AT2G41280|AT1G69770|AT5G60440|AT2G03740|AT4G21710|AT5G05950|AT4G34710|AT4G19230|AT1G21970|AT5G53290|AT2G42560
50832	0.0018537	0.029962	10	117	633	22304	defense response to fungus	AT1G52400|AT3G49120|AT5G45890|AT2G43510|AT1G80840|AT1G11310|AT4G19230|AT2G15890|AT3G12500|AT3G04720
8152	0.0018778	0.029962	228	6834	633	22304	metabolic process	AT5G24420|AT1G80560|AT3G08550|AT1G61120|AT4G14090|AT2G30950|AT2G39640|AT1G52400|AT3G46940|AT2G45400|AT1G74310|AT3G02580|AT3G05970|AT5G26830|AT5G44840|AT2G43910|AT4G39280|AT1G62340|AT4G21630|AT1G68560|AT1G48260|AT4G21990|AT1G29080|AT4G24340|AT2G43590|AT2G21660|AT1G69770|AT1G29750|AT2G01950|AT5G04140|AT4G15040|AT1G48930|AT3G52840|AT3G12700|AT5G57350|AT1G17745|AT5G15490|AT4G22050|AT5G23790|AT3G57020…
44281	0.0022892	0.035672	53	1248	633	22304	small molecule metabolic process	AT5G24420|AT1G80560|AT1G67980|AT5G65690|AT1G52400|AT3G46940|AT4G11210|AT2G45400|AT3G14990|AT1G51990|AT5G13320|AT2G02990|AT1G04640|AT4G34890|AT3G02580|AT3G05970|AT4G23690|AT5G26830|AT1G15550|AT4G39280|AT1G55210|AT5G44480|AT4G24340|AT3G21720|AT5G13930|AT1G69770|AT1G74960|AT2G43710|AT5G57350|AT1G58170|AT1G11680|AT1G17745|AT5G26667|AT3G23810|AT3G01420|AT4G34350|AT1G50200|AT1G77520|AT4G34710|AT4G19230…
6833	0.0023519	0.035672	3	10	633	22304	water transport	AT2G37170|AT5G07530|AT3G53420
42044	0.0023519	0.035672	3	10	633	22304	fluid transport	AT2G37170|AT5G07530|AT3G53420
45493	0.0023672	0.035672	2	3	633	22304	xylan catabolic process	AT1G68560|AT5G64570
32502	0.0025662	0.038142	72	1820	633	22304	developmental process	AT1G17920|AT5G39280|AT3G55500|AT5G17690|AT3G08550|AT1G65680|AT2G17850|AT1G55600|AT2G46410|AT1G23320|AT2G41280|AT5G60440|AT2G02990|AT4G17030|AT1G51190|AT2G29350|AT5G40480|AT5G45890|AT1G65330|AT1G62340|AT4G14080|AT3G56240|AT3G54180|AT1G02730|AT1G76500|AT1G17060|AT2G21660|AT1G69770|AT3G60140|AT2G01950|AT4G28190|AT1G71692|AT4G21710|AT5G05950|AT1G52030|AT1G11680|AT2G35940|AT3G53020|AT2G28250|AT3G49120…
46686	0.0027198	0.039878	17	279	633	22304	response to cadmium ion	AT4G25200|AT1G65980|AT2G30970|AT3G56240|AT1G68560|AT4G21680|AT5G07350|AT2G21660|AT1G50200|AT1G27130|AT5G07440|AT3G12580|AT2G45290|AT1G76680|AT1G77120|AT4G14030|AT3G12500
6790	0.0028429	0.041127	12	166	633	22304	sulfur metabolic process	AT1G74100|AT5G43780|AT3G19710|AT3G14990|AT2G25450|AT5G26000|AT1G62180|AT1G74090|AT1G54040|AT1G04640|AT4G21990|AT4G14030
10154	0.0032233	0.046017	24	459	633	22304	fruit development	AT1G11680|AT4G26300|AT5G40480|AT1G65330|AT4G14080|AT1G55600|AT4G28520|AT2G15890|AT3G54180|AT3G15670|AT5G63800|AT5G49190|AT1G23320|AT2G41280|AT1G69770|AT5G60440|AT2G03740|AT4G21710|AT5G05950|AT4G34710|AT4G19230|AT1G21970|AT5G53290|AT2G42560
LP5-G4
GO-ID	p-value	corr p-value	x	n	X	N	Description	Genes in test set
50896	1.2175e-20	1.4208e-17	178	3207	623	22304	response to stimulus	AT3G59900|AT1G12910|AT2G33380|AT4G25140|AT5G46050|AT4G21903|AT3G11280|AT3G46940|AT4G11650|AT4G10960|AT4G26080|AT1G74310|AT1G05010|AT3G14310|AT5G04530|AT4G34131|AT4G34890|AT3G17700|AT5G45890|AT1G09570|AT2G14610|AT4G09600|AT3G56240|AT4G22200|AT1G11310|AT4G40010|AT4G39950|AT5G13930|AT5G07010|AT1G44170|AT1G75490|AT1G78240|AT2G43510|AT3G47340|AT2G29940|AT2G26150|AT1G03220|AT4G10270|AT4G25200|AT4G02520…
6950	6.5139e-20	3.8009e-17	123	1853	623	22304	response to stress	AT2G33380|AT4G25140|AT5G46050|AT3G46940|AT4G11650|AT4G10960|AT4G26080|AT1G74310|AT5G04530|AT4G34890|AT5G45890|AT2G14610|AT3G56240|AT1G11310|AT4G40010|AT4G39950|AT5G13930|AT1G44170|AT2G43510|AT3G47340|AT2G26150|AT1G03220|AT4G10270|AT4G25200|AT4G02520|AT3G49120|AT3G50990|AT1G55020|AT3G28740|AT3G56850|AT5G43760|AT1G68850|AT5G66400|AT2G37040|AT3G57260|AT5G07460|AT5G49190|AT4G10265|AT2G37170|AT5G10230…
44281	4.2443e-13	1.651e-10	82	1248	623	22304	small molecule metabolic process	AT4G31500|AT1G65960|AT2G38110|AT1G12910|AT1G67980|AT2G33380|AT4G00360|AT5G65690|AT5G41080|AT1G49430|AT1G30820|AT3G46940|AT3G14390|AT5G13320|AT1G51990|AT3G14990|AT1G05010|AT1G69920|AT1G01610|AT1G58080|AT4G34890|AT4G14440|AT1G11790|AT4G23690|AT5G15380|AT1G15550|AT2G19900|AT4G39280|AT1G72700|AT3G61510|AT5G44480|AT4G39950|AT5G13930|AT5G07010|AT2G21100|AT2G19590|AT2G23600|AT1G70560|AT2G43710|AT4G14070…
42221	1.0592e-12	3.0901e-10	100	1710	623	22304	response to chemical stimulus	AT3G59900|AT2G33380|AT5G46050|AT4G21903|AT3G11280|AT4G26080|AT1G74310|AT4G34890|AT5G45890|AT1G09570|AT2G14610|AT4G09600|AT3G56240|AT4G22200|AT5G13930|AT5G07010|AT1G44170|AT1G75490|AT1G78240|AT3G47340|AT2G29940|AT2G26150|AT4G25200|AT4G02520|AT2G35940|AT3G50990|AT1G55020|AT1G68850|AT5G66400|AT2G37040|AT5G65670|AT3G44300|AT5G07460|AT5G49190|AT2G40170|AT2G37170|AT5G10230|AT1G53670|AT1G72430|AT2G05520…
9266	2.1367e-12	4.9871e-10	38	359	623	22304	response to temperature stimulus	AT4G25200|AT4G02520|AT5G43760|AT5G66400|AT5G15970|AT4G21320|AT2G33380|AT4G25140|AT3G24500|AT2G19310|AT3G57260|AT4G13850|AT5G10230|AT4G26080|AT1G74310|AT5G58070|AT5G04530|AT2G46790|AT3G22370|AT5G52300|AT5G20250|AT5G52640|AT1G17870|AT1G12860|AT4G10250|AT5G10220|AT1G53540|AT1G16030|AT5G12020|AT3G12580|AT3G46230|AT5G40420|AT2G29500|AT1G13080|AT1G54050|AT2G26150|AT2G46240|AT5G20830
9408	1.3709e-11	2.6664e-09	22	131	623	22304	response to heat	AT4G25200|AT5G52640|AT1G17870|AT4G21320|AT3G24500|AT2G19310|AT4G10250|AT5G10220|AT1G53540|AT5G10230|AT4G26080|AT1G16030|AT1G74310|AT5G12020|AT3G12580|AT3G46230|AT2G29500|AT5G58070|AT1G13080|AT1G54050|AT2G26150|AT2G46240
42180	3.6963e-11	5.9677e-09	50	630	623	22304	cellular ketone metabolic process	AT4G31500|AT1G65960|AT2G38110|AT2G33380|AT4G00360|AT5G65690|AT1G49430|AT3G14390|AT5G13320|AT1G05010|AT1G01610|AT1G58080|AT4G14440|AT1G11790|AT1G15550|AT2G19900|AT4G39280|AT3G61510|AT4G39950|AT5G13930|AT5G07010|AT2G19590|AT2G23600|AT1G70560|AT2G43710|AT4G14070|AT4G18350|AT3G47340|AT4G15560|AT1G17745|AT1G55020|AT3G58750|AT5G23190|AT3G44300|AT4G34350|AT2G47240|AT1G04220|AT2G02010|AT5G03860|AT1G43710…
32787	4.091e-11	5.9677e-09	32	290	623	22304	monocarboxylic acid metabolic process	AT1G55020|AT4G31500|AT3G58750|AT2G38110|AT2G33380|AT4G00360|AT5G65690|AT5G23190|AT1G49430|AT3G44300|AT4G34350|AT5G13320|AT2G47240|AT1G04220|AT5G03860|AT1G01610|AT4G14440|AT4G26740|AT1G15550|AT4G39950|AT5G07010|AT5G58860|AT4G37150|AT2G23600|AT1G70560|AT2G43710|AT3G11430|AT4G14070|AT4G18350|AT1G76680|AT3G45140|AT4G15560
43436	6.7796e-11	7.608e-09	49	620	623	22304	oxoacid metabolic process	AT4G31500|AT1G65960|AT2G38110|AT2G33380|AT4G00360|AT5G65690|AT1G49430|AT3G14390|AT5G13320|AT1G05010|AT1G01610|AT1G58080|AT4G14440|AT1G11790|AT1G15550|AT2G19900|AT4G39280|AT3G61510|AT4G39950|AT5G07010|AT2G19590|AT2G23600|AT1G70560|AT2G43710|AT4G14070|AT4G18350|AT3G47340|AT4G15560|AT1G17745|AT1G55020|AT3G58750|AT5G23190|AT3G44300|AT4G34350|AT2G47240|AT1G04220|AT2G02010|AT5G03860|AT1G43710|AT4G26300…
19752	6.7796e-11	7.608e-09	49	620	623	22304	carboxylic acid metabolic process	AT4G31500|AT1G65960|AT2G38110|AT2G33380|AT4G00360|AT5G65690|AT1G49430|AT3G14390|AT5G13320|AT1G05010|AT1G01610|AT1G58080|AT4G14440|AT1G11790|AT1G15550|AT2G19900|AT4G39280|AT3G61510|AT4G39950|AT5G07010|AT2G19590|AT2G23600|AT1G70560|AT2G43710|AT4G14070|AT4G18350|AT3G47340|AT4G15560|AT1G17745|AT1G55020|AT3G58750|AT5G23190|AT3G44300|AT4G34350|AT2G47240|AT1G04220|AT2G02010|AT5G03860|AT1G43710|AT4G26300…
6082	7.1712e-11	7.608e-09	49	621	623	22304	organic acid metabolic process	AT4G31500|AT1G65960|AT2G38110|AT2G33380|AT4G00360|AT5G65690|AT1G49430|AT3G14390|AT5G13320|AT1G05010|AT1G01610|AT1G58080|AT4G14440|AT1G11790|AT1G15550|AT2G19900|AT4G39280|AT3G61510|AT4G39950|AT5G07010|AT2G19590|AT2G23600|AT1G70560|AT2G43710|AT4G14070|AT4G18350|AT3G47340|AT4G15560|AT1G17745|AT1G55020|AT3G58750|AT5G23190|AT3G44300|AT4G34350|AT2G47240|AT1G04220|AT2G02010|AT5G03860|AT1G43710|AT4G26300…
9628	9.5432e-11	9.2808e-09	73	1168	623	22304	response to abiotic stimulus	AT4G31500|AT1G12910|AT2G33380|AT4G25140|AT2G19310|AT5G46050|AT4G11650|AT4G26080|AT5G07440|AT1G74310|AT5G58070|AT5G04530|AT1G73260|AT4G34890|AT3G57530|AT1G15550|AT3G22370|AT5G52300|AT5G20250|AT1G09570|AT3G56240|AT4G40010|AT3G04720|AT5G13930|AT1G44170|AT5G10220|AT5G08020|AT1G70560|AT3G12580|AT1G47128|AT3G47340|AT2G29500|AT1G54050|AT2G26150|AT1G03220|AT5G12080|AT4G25200|AT4G02520|AT2G35940|AT3G49120…
19748	2.7682e-10	2.485e-08	33	330	623	22304	secondary metabolic process	AT4G02520|AT1G09480|AT4G31500|AT1G06570|AT3G09220|AT5G26000|AT1G12910|AT1G67980|AT2G37040|AT5G23190|AT2G02930|AT1G17170|AT1G51990|AT1G77520|AT4G15370|AT2G25450|AT1G74090|AT1G04220|AT1G54040|AT1G69920|AT4G34230|AT4G23690|AT3G51430|AT1G15550|AT4G39950|AT5G13930|AT2G21100|AT5G58860|AT1G17180|AT1G18590|AT3G11430|AT4G18350|AT3G50740
51707	1.3467e-09	1.1226e-07	42	528	623	22304	response to other organism	AT4G02520|AT2G35940|AT3G49120|AT1G55020|AT4G31500|AT3G28740|AT3G57240|AT2G33380|AT3G57260|AT5G46050|AT1G49430|AT4G37980|AT3G44300|AT4G11650|AT5G13320|AT1G71880|AT1G05010|AT1G54040|AT3G14310|AT1G73260|AT4G34131|AT3G17700|AT5G45890|AT5G52640|AT2G14610|AT1G11310|AT5G46040|AT3G04720|AT4G39950|AT5G10520|AT5G33340|AT4G37990|AT1G52410|AT4G37150|AT3G12580|AT2G43710|AT2G43510|AT3G45140|AT2G46240|AT2G28790…
9607	1.4442e-09	1.1236e-07	43	550	623	22304	response to biotic stimulus	AT4G02520|AT2G35940|AT3G49120|AT1G55020|AT4G31500|AT3G28740|AT3G57240|AT2G33380|AT3G57260|AT5G46050|AT1G49430|AT4G37980|AT3G44300|AT4G11650|AT5G13320|AT1G71880|AT1G05010|AT1G54040|AT3G14310|AT1G73260|AT4G34131|AT3G17700|AT5G45890|AT5G52640|AT2G14610|AT1G11310|AT5G46040|AT3G04720|AT4G39950|AT5G10520|AT5G33340|AT4G37990|AT1G52410|AT4G37150|AT3G12580|AT2G43710|AT2G43510|AT3G45140|AT2G26150|AT2G46240…
51704	8.5936e-09	6.2679e-07	48	694	623	22304	multi-organism process	AT4G02520|AT2G35940|AT5G23530|AT3G49120|AT1G55020|AT4G31500|AT3G28740|AT3G57240|AT2G33380|AT3G57260|AT5G46050|AT1G49430|AT4G37980|AT3G44300|AT1G72150|AT4G11650|AT5G13320|AT1G71880|AT1G05010|AT1G54040|AT3G14310|AT1G73260|AT4G34131|AT3G17700|AT5G64070|AT1G11330|AT5G45890|AT5G52640|AT2G14610|AT1G11310|AT5G46040|AT3G04720|AT4G39950|AT5G10520|AT5G33340|AT4G37990|AT1G52410|AT5G07530|AT4G37150|AT3G12580…
44283	1.9007e-08	1.3048e-06	44	622	623	22304	small molecule biosynthetic process	AT1G09480|AT1G17745|AT1G55020|AT4G31500|AT1G06570|AT2G38110|AT1G12910|AT1G67980|AT2G37040|AT5G65690|AT5G23190|AT1G49430|AT3G44300|AT1G30820|AT3G14390|AT1G51990|AT3G14990|AT1G77520|AT1G05010|AT4G30110|AT2G47240|AT1G04220|AT1G01610|AT1G58080|AT4G34230|AT1G11790|AT4G23690|AT4G26740|AT1G15550|AT1G72700|AT4G26260|AT3G61510|AT4G39950|AT5G13930|AT2G21100|AT5G58860|AT5G38710|AT2G19590|AT1G70560|AT2G43710…
6631	7.1588e-08	4.6413e-06	20	171	623	22304	fatty acid metabolic process	AT4G26740|AT1G55020|AT3G58750|AT2G38110|AT2G33380|AT4G00360|AT5G23190|AT5G07010|AT5G58860|AT1G49430|AT4G37150|AT2G43710|AT3G11430|AT4G14070|AT2G47240|AT1G76680|AT1G04220|AT3G45140|AT1G01610|AT4G14440
6725	8.047e-08	4.9425e-06	27	296	623	22304	cellular aromatic compound metabolic process	AT1G09480|AT4G31500|AT3G09220|AT1G12910|AT1G67980|AT2G37040|AT5G23190|AT3G44300|AT5G13320|AT1G51990|AT3G14990|AT1G77520|AT1G04220|AT4G34890|AT4G34230|AT1G11790|AT4G23690|AT4G39950|AT5G13930|AT2G21100|AT5G58860|AT4G37150|AT2G23600|AT1G70560|AT3G10340|AT3G11430|AT3G50740
5975	1.3032e-07	7.2777e-06	49	782	623	22304	carbohydrate metabolic process	AT4G31500|AT3G21370|AT5G26000|AT5G65690|AT2G39640|AT5G41080|AT4G19810|AT4G32110|AT1G12240|AT1G09010|AT5G44480|AT2G44560|AT1G18590|AT1G78240|AT1G48930|AT3G52840|AT4G15560|AT4G33820|AT2G33160|AT4G26690|AT3G59480|AT1G23460|AT4G34350|AT5G49190|AT5G56870|AT1G45130|AT2G25450|AT1G74090|AT2G41540|AT5G51460|AT1G54040|AT5G03860|AT2G43880|AT4G10260|AT3G52340|AT1G32170|AT4G24040|AT4G32105|AT4G25810|AT3G02040…
6979	1.3096e-07	7.2777e-06	24	247	623	22304	response to oxidative stress	AT4G25100|AT3G32980|AT3G50990|AT5G59080|AT1G68850|AT2G37040|AT1G17870|AT3G56240|AT2G19310|AT5G13930|AT5G07460|AT5G07470|AT1G77100|AT1G53670|AT1G74310|AT3G12580|AT4G33420|AT3G10020|AT2G29500|AT1G54050|AT2G26150|AT1G73260|AT2G46240|AT4G34890
302	1.7692e-07	9.385e-06	12	64	623	22304	response to reactive oxygen species	AT4G25100|AT1G74310|AT3G12580|AT1G17870|AT3G56240|AT2G29500|AT1G54050|AT2G26150|AT1G73260|AT2G46240|AT2G19310|AT4G34890
6575	6.1333e-07	3.112e-05	22	231	623	22304	cellular amino acid derivative metabolic process	AT1G09480|AT4G23690|AT4G31500|AT3G09220|AT1G12910|AT1G67980|AT2G37040|AT3G61510|AT5G23190|AT4G39950|AT5G13930|AT2G21100|AT5G58860|AT2G19590|AT1G51990|AT1G77520|AT3G11430|AT1G05010|AT1G04220|AT1G69920|AT3G50740|AT4G34230
6519	8.9974e-07	4.2251e-05	34	483	623	22304	cellular amino acid and derivative metabolic process	AT1G09480|AT1G17745|AT4G31500|AT1G65960|AT3G09220|AT1G12910|AT1G67980|AT2G37040|AT5G23190|AT3G14390|AT1G51990|AT1G77520|AT1G05010|AT1G04220|AT2G02010|AT1G69920|AT1G58080|AT4G34230|AT1G43710|AT1G11790|AT4G26300|AT4G23690|AT4G39280|AT3G61510|AT4G39950|AT5G13930|AT2G21100|AT5G58860|AT5G38710|AT2G19590|AT3G10340|AT3G11430|AT3G47340|AT3G50740
31407	9.0513e-07	4.2251e-05	8	29	623	22304	oxylipin metabolic process	AT5G07010|AT4G26740|AT1G55020|AT4G37150|AT2G43710|AT1G76680|AT2G33380|AT3G45140
9698	9.8599e-07	4.4256e-05	16	133	623	22304	phenylpropanoid metabolic process	AT1G09480|AT4G23690|AT3G09220|AT1G12910|AT1G67980|AT2G37040|AT5G23190|AT5G13930|AT2G21100|AT5G58860|AT1G51990|AT1G77520|AT3G11430|AT1G04220|AT3G50740|AT4G34230
6629	1.1061e-06	4.7807e-05	38	578	623	22304	lipid metabolic process	AT1G11680|AT1G55020|AT1G06570|AT3G58750|AT2G38110|AT2G33380|AT4G00360|AT5G23190|AT1G49430|AT4G34350|AT1G71120|AT1G53990|AT4G15370|AT5G37690|AT2G47240|AT1G47510|AT1G04220|AT1G01610|AT4G14440|AT5G64070|AT4G26740|AT1G15550|AT3G02040|AT3G02600|AT5G24150|AT5G07010|AT5G58860|AT4G37150|AT4G08180|AT5G38970|AT2G43710|AT1G45201|AT3G11430|AT4G14070|AT4G18350|AT1G76680|AT3G45140|AT4G15560
9699	1.197e-06	4.9888e-05	14	104	623	22304	phenylpropanoid biosynthetic process	AT1G09480|AT4G23690|AT1G12910|AT1G67980|AT2G37040|AT5G23190|AT5G13930|AT2G21100|AT5G58860|AT1G51990|AT1G77520|AT3G11430|AT1G04220|AT4G34230
42398	1.5294e-06	5.9886e-05	18	171	623	22304	cellular amino acid derivative biosynthetic process	AT1G09480|AT4G23690|AT4G31500|AT1G12910|AT1G67980|AT2G37040|AT3G61510|AT5G23190|AT5G13930|AT2G21100|AT5G58860|AT2G19590|AT1G51990|AT1G77520|AT3G11430|AT1G05010|AT1G04220|AT4G34230
42542	1.5395e-06	5.9886e-05	9	41	623	22304	response to hydrogen peroxide	AT1G74310|AT3G12580|AT1G17870|AT2G29500|AT1G54050|AT2G26150|AT1G73260|AT2G46240|AT2G19310
8152	1.8349e-06	6.9076e-05	245	6834	623	22304	metabolic process	AT1G65960|AT4G00360|AT2G39640|AT3G46940|AT4G26080|AT1G74310|AT4G34138|AT2G03200|AT1G01610|AT1G58080|AT1G11790|AT5G15380|AT2G19900|AT4G39280|AT1G62340|AT1G72700|AT4G21990|AT4G39950|AT2G44560|AT2G43590|AT2G19590|AT1G29750|AT2G23600|AT2G47150|AT4G15040|AT1G78240|AT4G14070|AT4G17460|AT1G48930|AT3G47340|AT3G52840|AT4G02520|AT1G09480|AT1G17745|AT1G55020|AT3G57020|AT4G20790|AT4G10020|AT3G44300|AT5G49190…
19438	2.5169e-06	9.1786e-05	18	177	623	22304	aromatic compound biosynthetic process	AT1G11790|AT1G09480|AT4G23690|AT4G31500|AT1G12910|AT1G67980|AT2G37040|AT5G23190|AT4G39950|AT5G13930|AT2G21100|AT5G58860|AT1G51990|AT3G14990|AT1G77520|AT3G11430|AT1G04220|AT4G34230
10345	2.9483e-06	0.00010426	4	5	623	22304	suberin biosynthetic process	AT5G58860|AT3G11430|AT1G04220|AT5G23190
44255	3.9001e-06	0.00013387	29	404	623	22304	cellular lipid metabolic process	AT1G55020|AT1G06570|AT3G58750|AT2G38110|AT2G33380|AT4G00360|AT5G23190|AT1G49430|AT4G34350|AT4G15370|AT2G47240|AT1G47510|AT1G04220|AT1G01610|AT4G14440|AT5G64070|AT4G26740|AT1G15550|AT3G02600|AT5G07010|AT5G58860|AT4G37150|AT2G43710|AT3G11430|AT4G14070|AT4G18350|AT1G76680|AT3G45140|AT4G15560
44262	4.2892e-06	0.00014301	30	428	623	22304	cellular carbohydrate metabolic process	AT4G31500|AT5G26000|AT4G26690|AT5G65690|AT3G59480|AT5G41080|AT4G34350|AT5G49190|AT2G25450|AT1G74090|AT2G41540|AT5G51460|AT1G54040|AT5G03860|AT4G32110|AT4G10260|AT3G52340|AT1G32170|AT4G24040|AT4G32105|AT4G25810|AT3G02040|AT1G16980|AT3G08900|AT5G44480|AT1G18590|AT3G18660|AT1G78240|AT5G20830|AT4G15560
16137	5.3259e-06	0.00017265	12	87	623	22304	glycoside metabolic process	AT3G52340|AT5G49190|AT4G24040|AT1G18590|AT4G31500|AT5G26000|AT2G25450|AT1G74090|AT5G51460|AT1G54040|AT1G16980|AT5G20830
10035	5.6502e-06	0.00017821	30	434	623	22304	response to inorganic substance	AT4G25100|AT4G25200|AT4G02520|AT5G26220|AT2G19310|AT4G21680|AT3G44300|AT2G01520|AT5G07440|AT1G74310|AT1G77120|AT1G73260|AT2G40370|AT4G33020|AT4G34890|AT1G32450|AT1G09570|AT5G52640|AT1G17870|AT3G56240|AT3G15060|AT5G07350|AT3G12580|AT1G76680|AT2G29500|AT1G54050|AT2G26150|AT2G46240|AT5G20830|AT3G12500
9620	8.0808e-06	0.00024817	16	156	623	22304	response to fungus	AT2G35940|AT3G49120|AT5G45890|AT2G33380|AT1G11310|AT3G04720|AT1G49430|AT4G11650|AT1G52410|AT4G37150|AT5G13320|AT1G05010|AT2G43510|AT3G45140|AT2G46240|AT3G12500
9737	9.0225e-06	0.00026998	22	272	623	22304	response to abscisic acid stimulus	AT5G44120|AT2G35940|AT3G57530|AT1G55020|AT5G52300|AT5G16770|AT5G66400|AT5G15970|AT2G33380|AT4G22200|AT3G24500|AT4G28520|AT5G46050|AT1G44170|AT2G40170|AT3G61890|AT4G37050|AT4G26080|AT2G05520|AT1G47510|AT1G03880|AT1G05510
71555	1.6453e-05	0.00048002	16	165	623	22304	cell wall organization	AT5G20860|AT2G40610|AT3G49220|AT4G31500|AT5G47500|AT3G59010|AT4G26690|AT3G60730|AT3G08900|AT4G39950|AT5G53370|AT2G43150|AT2G43050|AT1G23200|AT4G30270|AT2G45220
9644	2.1663e-05	0.00061661	8	43	623	22304	response to high light intensity	AT1G74310|AT3G12580|AT1G17870|AT2G29500|AT1G54050|AT2G26150|AT2G46240|AT2G19310
6952	2.4821e-05	0.00068966	37	637	623	22304	defense response	AT4G02520|AT3G49120|AT1G55020|AT4G31500|AT3G28740|AT2G37040|AT3G57260|AT5G46050|AT1G49430|AT4G37980|AT4G11650|AT5G06870|AT5G13320|AT1G54040|AT1G73260|AT5G51060|AT3G23180|AT4G23690|AT4G26740|AT5G45890|AT5G52640|AT2G14610|AT1G11310|AT3G04720|AT4G39950|AT2G21100|AT5G10520|AT5G33340|AT4G37990|AT1G52410|AT4G37150|AT2G43710|AT1G52030|AT2G02100|AT2G43510|AT2G46240|AT3G12500
10876	2.6388e-05	0.00071617	15	153	623	22304	lipid localization	AT1G72700|AT4G08530|AT4G27160|AT4G25140|AT2G38530|AT5G07530|AT4G27170|AT1G48750|AT2G48140|AT4G30880|AT5G40420|AT2G48130|AT1G12090|AT1G62500|AT5G38160
9415	3.8493e-05	0.00098118	17	196	623	22304	response to water	AT4G30960|AT5G52300|AT5G66400|AT5G15970|AT2G33380|AT3G24500|AT1G44170|AT5G10220|AT2G37170|AT5G10230|AT3G61890|AT2G05520|AT1G47128|AT3G45140|AT5G20830|AT2G21490|AT4G34890
10143	3.8591e-05	0.00098118	4	8	623	22304	cutin biosynthetic process	AT1G49430|AT2G38110|AT2G47240|AT1G01610
9642	3.8676e-05	0.00098118	10	74	623	22304	response to light intensity	AT1G09570|AT1G74310|AT3G12580|AT3G47340|AT1G17870|AT2G29500|AT1G54050|AT2G26150|AT2G46240|AT2G19310
16138	4.0513e-05	0.0010059	9	60	623	22304	glycoside biosynthetic process	AT3G52340|AT5G49190|AT1G18590|AT4G31500|AT2G25450|AT1G74090|AT5G51460|AT1G16980|AT5G20830
71554	4.6622e-05	0.0011335	20	260	623	22304	cell wall organization or biogenesis	AT5G20860|AT2G40610|AT3G49220|AT4G31500|AT5G47500|AT3G59010|AT4G26690|AT3G60730|AT5G64570|AT3G08900|AT4G39950|AT2G43570|AT5G57550|AT5G53370|AT2G43590|AT2G43150|AT2G43050|AT1G23200|AT4G30270|AT2G45220
9409	5.1468e-05	0.0012258	19	241	623	22304	response to cold	AT4G02520|AT3G22370|AT5G52300|AT5G20250|AT5G43760|AT5G66400|AT5G15970|AT2G33380|AT4G25140|AT1G12860|AT3G57260|AT4G13850|AT5G10220|AT5G10230|AT4G26080|AT5G40420|AT5G58070|AT5G04530|AT5G20830
46394	5.7769e-05	0.0013219	22	307	623	22304	carboxylic acid biosynthetic process	AT1G11790|AT1G17745|AT4G26740|AT1G15550|AT1G55020|AT4G31500|AT2G38110|AT4G26260|AT5G23190|AT4G39950|AT1G49430|AT3G44300|AT5G38710|AT3G14390|AT1G70560|AT2G43710|AT4G14070|AT2G47240|AT4G18350|AT3G45140|AT1G01610|AT1G58080
16053	5.7769e-05	0.0013219	22	307	623	22304	organic acid biosynthetic process	AT1G11790|AT1G17745|AT4G26740|AT1G15550|AT1G55020|AT4G31500|AT2G38110|AT4G26260|AT5G23190|AT4G39950|AT1G49430|AT3G44300|AT5G38710|AT3G14390|AT1G70560|AT2G43710|AT4G14070|AT2G47240|AT4G18350|AT3G45140|AT1G01610|AT1G58080
42545	6.2309e-05	0.0013984	13	128	623	22304	cell wall modification	AT5G20860|AT2G40610|AT3G49220|AT4G31500|AT5G47500|AT3G59010|AT3G60730|AT4G39950|AT5G53370|AT2G43050|AT1G23200|AT4G30270|AT2G45220
51179	6.5545e-05	0.0014432	70	1566	623	22304	localization	AT4G31500|AT3G28960|AT3G53960|AT1G11260|AT4G27160|AT4G25140|AT5G46050|AT4G21903|AT3G18830|AT1G79520|AT4G27170|AT5G09220|AT5G58070|AT1G77380|AT1G17810|AT3G56200|AT1G72700|AT3G56240|AT3G13080|AT4G39950|AT5G13930|AT5G07530|AT4G28390|AT4G17340|AT1G02690|AT2G29940|AT1G12090|AT5G13490|AT3G16620|AT1G62500|AT4G25960|AT5G19410|AT2G37360|AT5G47560|AT4G21120|AT2G38530|AT4G21680|AT1G72150|AT2G37170|AT1G29000…
10033	6.876e-05	0.001486	51	1037	623	22304	response to organic substance	AT3G59900|AT4G02060|AT2G33380|AT5G59845|AT5G46050|AT3G11280|AT5G13320|AT4G26080|AT1G73260|AT5G44120|AT5G45890|AT3G57530|AT1G15550|AT5G52300|AT3G02940|AT4G09600|AT4G22200|AT3G04720|AT5G13930|AT5G07010|AT1G44170|AT4G37050|AT1G70560|AT1G75490|AT1G78240|AT3G47340|AT2G26150|AT3G12500|AT2G35940|AT3G53020|AT4G23060|AT1G55020|AT5G66400|AT5G15970|AT5G65670|AT3G24500|AT2G40170|AT1G72430|AT2G05520|AT1G47510…
9611	9.2563e-05	0.0019561	13	133	623	22304	response to wounding	AT1G55020|AT2G37040|AT5G47240|AT5G46050|AT5G13930|AT4G10265|AT3G13790|AT1G52030|AT1G76680|AT1G04220|AT3G45140|AT4G10270|AT3G12500
9719	9.3868e-05	0.0019561	43	835	623	22304	response to endogenous stimulus	AT3G59900|AT2G35940|AT3G53020|AT4G23060|AT1G55020|AT5G66400|AT5G15970|AT2G33380|AT5G59845|AT5G65670|AT3G24500|AT5G46050|AT3G11280|AT2G40170|AT5G13320|AT4G26080|AT1G72430|AT2G05520|AT1G47510|AT1G54040|AT4G30270|AT1G05510|AT5G44120|AT5G45890|AT3G57530|AT1G15550|AT5G52300|AT5G16770|AT4G09600|AT4G22200|AT4G28520|AT3G04720|AT5G13930|AT5G07010|AT1G44170|AT3G61890|AT4G37050|AT4G37390|AT1G70560|AT1G78240…
9684	0.00011071	0.0022666	4	10	623	22304	indoleacetic acid biosynthetic process	AT4G39950|AT3G44300|AT4G31500|AT1G70560
9617	0.00015949	0.003209	18	241	623	22304	response to bacterium	AT4G02520|AT3G49120|AT1G55020|AT4G31500|AT5G52640|AT3G57240|AT5G46050|AT4G39950|AT4G37980|AT3G44300|AT5G33340|AT4G37990|AT4G11650|AT5G13320|AT3G12580|AT2G43710|AT1G54040|AT1G73260
9683	0.00017013	0.0033301	4	11	623	22304	indoleacetic acid metabolic process	AT4G39950|AT3G44300|AT4G31500|AT1G70560
9814	0.00017122	0.0033301	11	105	623	22304	defense response, incompatible interaction	AT5G10520|AT4G11650|AT5G45890|AT1G55020|AT4G37150|AT5G13320|AT2G14610|AT1G11310|AT3G57260|AT3G12500|AT3G04720
6810	0.00017473	0.0033428	66	1502	623	22304	transport	AT3G28960|AT3G53960|AT1G11260|AT4G27160|AT5G46050|AT4G21903|AT3G18830|AT1G79520|AT4G27170|AT5G09220|AT5G58070|AT1G77380|AT1G17810|AT3G56200|AT1G72700|AT3G56240|AT3G13080|AT5G13930|AT5G07530|AT4G28390|AT4G17340|AT1G02690|AT2G29940|AT1G12090|AT5G13490|AT3G16620|AT1G62500|AT4G25960|AT5G19410|AT2G37360|AT5G47560|AT4G21120|AT2G38530|AT4G21680|AT1G72150|AT2G37170|AT1G29000|AT3G46560|AT4G30110|AT4G16160…
9808	0.00020015	0.0037673	7	44	623	22304	lignin metabolic process	AT1G09480|AT1G51990|AT3G09220|AT1G77520|AT1G67980|AT3G50740|AT4G34230
51234	0.00021834	0.0040445	66	1514	623	22304	establishment of localization	AT3G28960|AT3G53960|AT1G11260|AT4G27160|AT5G46050|AT4G21903|AT3G18830|AT1G79520|AT4G27170|AT5G09220|AT5G58070|AT1G77380|AT1G17810|AT3G56200|AT1G72700|AT3G56240|AT3G13080|AT5G13930|AT5G07530|AT4G28390|AT4G17340|AT1G02690|AT2G29940|AT1G12090|AT5G13490|AT3G16620|AT1G62500|AT4G25960|AT5G19410|AT2G37360|AT5G47560|AT4G21120|AT2G38530|AT4G21680|AT1G72150|AT2G37170|AT1G29000|AT3G46560|AT4G30110|AT4G16160…
9725	0.00025489	0.0046478	39	767	623	22304	response to hormone stimulus	AT3G59900|AT2G35940|AT3G53020|AT4G23060|AT1G55020|AT5G66400|AT5G15970|AT2G33380|AT5G59845|AT5G65670|AT3G24500|AT5G46050|AT3G11280|AT2G40170|AT5G13320|AT4G26080|AT1G72430|AT2G05520|AT1G47510|AT4G30270|AT1G05510|AT5G44120|AT5G45890|AT3G57530|AT1G15550|AT5G52300|AT5G16770|AT4G09600|AT4G22200|AT4G28520|AT3G04720|AT1G44170|AT3G61890|AT4G37050|AT4G37390|AT1G70560|AT1G78240|AT1G03880|AT3G12500
6970	0.00026146	0.0046943	24	388	623	22304	response to osmotic stress	AT4G02520|AT3G57530|AT4G30960|AT5G52300|AT5G15970|AT2G33380|AT3G56240|AT1G10880|AT5G46050|AT4G40010|AT3G04720|AT1G44170|AT4G13850|AT5G10220|AT4G11650|AT5G10230|AT3G61890|AT5G07440|AT1G04220|AT1G77120|AT1G73260|AT1G03220|AT5G20830|AT4G34110
9414	0.00027167	0.0048036	15	188	623	22304	response to water deprivation	AT4G30960|AT5G52300|AT5G66400|AT5G15970|AT2G33380|AT3G24500|AT1G44170|AT5G10220|AT2G37170|AT5G10230|AT3G61890|AT2G05520|AT1G47128|AT3G45140|AT4G34890
9694	0.00037074	0.0064576	5	23	623	22304	jasmonic acid metabolic process	AT5G07010|AT1G55020|AT4G37150|AT2G43710|AT3G45140
6878	0.00040728	0.0069897	3	6	623	22304	cellular copper ion homeostasis	AT3G56240|AT3G09390|AT1G12520
50832	0.00044152	0.0074675	11	117	623	22304	defense response to fungus	AT1G49430|AT4G11650|AT3G49120|AT1G52410|AT5G45890|AT4G37150|AT2G43510|AT1G11310|AT2G46240|AT3G12500|AT3G04720
6869	0.00047214	0.0078712	12	137	623	22304	lipid transport	AT4G27170|AT1G48750|AT2G48140|AT1G72700|AT4G30880|AT4G08530|AT4G27160|AT2G48130|AT1G12090|AT1G62500|AT2G38530|AT5G38160
6633	0.00071789	0.0118	10	105	623	22304	fatty acid biosynthetic process	AT1G49430|AT4G26740|AT1G55020|AT2G38110|AT2G43710|AT4G14070|AT2G47240|AT3G45140|AT1G01610|AT5G23190
8610	0.00075687	0.012268	20	321	623	22304	lipid biosynthetic process	AT1G11680|AT5G64070|AT4G26740|AT1G15550|AT1G55020|AT1G06570|AT2G38110|AT5G24150|AT5G23190|AT1G49430|AT4G34350|AT5G38970|AT2G43710|AT4G15370|AT4G14070|AT2G47240|AT4G18350|AT3G45140|AT1G01610|AT4G15560
10201	0.00077899	0.012453	2	2	623	22304	response to continuous far red light stimulus by the high-irradiance response system	AT2G35940|AT1G09570
6790	0.00081102	0.01279	13	166	623	22304	sulfur metabolic process	AT4G31500|AT5G26000|AT3G61510|AT4G21990|AT4G39950|AT2G19590|AT1G18590|AT3G14990|AT1G05010|AT2G25450|AT1G74090|AT1G54040|AT1G69920
9809	0.00096498	0.015015	5	28	623	22304	lignin biosynthetic process	AT1G09480|AT1G51990|AT1G77520|AT1G67980|AT4G34230
55070	0.0010936	0.016765	3	8	623	22304	copper ion homeostasis	AT3G56240|AT3G09390|AT1G12520
9416	0.0011062	0.016765	25	455	623	22304	response to light stimulus	AT2G35940|AT3G49120|AT4G31500|AT5G43760|AT1G12910|AT2G19310|AT1G74310|AT5G58070|AT5G04530|AT2G46790|AT1G15550|AT1G09570|AT1G17870|AT2G37970|AT5G13930|AT5G10220|AT5G08020|AT1G52770|AT1G70560|AT3G12580|AT3G47340|AT2G29500|AT1G54050|AT2G26150|AT2G46240
45333	0.0012424	0.018353	7	59	623	22304	cellular respiration	AT3G58750|AT3G22370|AT3G14940|AT3G10020|AT1G77120|AT5G65165|AT5G51060
15980	0.0012424	0.018353	7	59	623	22304	energy derivation by oxidation of organic compounds	AT3G58750|AT3G22370|AT3G14940|AT3G10020|AT1G77120|AT5G65165|AT5G51060
6260	0.0012603	0.018385	9	94	623	22304	DNA replication	AT5G08020|AT5G61000|AT3G09100|AT1G67630|AT3G19150|AT4G02060|AT5G46280|AT5G13060|AT3G27060
44238	0.001371	0.019753	193	5719	623	22304	primary metabolic process	AT1G65960|AT4G00360|AT2G39640|AT3G46940|AT4G26080|AT1G74310|AT2G03200|AT1G01610|AT1G58080|AT1G11790|AT5G15380|AT4G39280|AT1G62340|AT1G72700|AT4G39950|AT2G44560|AT2G19590|AT1G29750|AT4G15040|AT1G78240|AT4G14070|AT4G17460|AT1G48930|AT3G47340|AT3G52840|AT1G09480|AT1G17745|AT1G55020|AT4G20790|AT5G49190|AT1G29720|AT1G48920|AT4G30110|AT2G47240|AT1G04220|AT2G02010|AT3G10410|AT5G13060|AT4G10260|AT4G26300…
19757	0.0014951	0.020526	6	45	623	22304	glycosinolate metabolic process	AT1G18590|AT4G31500|AT5G26000|AT2G25450|AT1G74090|AT1G54040
19760	0.0014951	0.020526	6	45	623	22304	glucosinolate metabolic process	AT1G18590|AT4G31500|AT5G26000|AT2G25450|AT1G74090|AT1G54040
16143	0.0014951	0.020526	6	45	623	22304	S-glycoside metabolic process	AT1G18590|AT4G31500|AT5G26000|AT2G25450|AT1G74090|AT1G54040
5984	0.0014951	0.020526	6	45	623	22304	disaccharide metabolic process	AT3G52340|AT5G49190|AT4G24040|AT5G51460|AT1G16980|AT5G20830
46351	0.0015571	0.02113	5	31	623	22304	disaccharide biosynthetic process	AT3G52340|AT5G49190|AT5G51460|AT1G16980|AT5G20830
6801	0.0016064	0.021547	3	9	623	22304	superoxide metabolic process	AT4G25100|AT3G56350|AT4G34890
9314	0.0017756	0.023546	25	471	623	22304	response to radiation	AT2G35940|AT3G49120|AT4G31500|AT5G43760|AT1G12910|AT2G19310|AT1G74310|AT5G58070|AT5G04530|AT2G46790|AT1G15550|AT1G09570|AT1G17870|AT2G37970|AT5G13930|AT5G10220|AT5G08020|AT1G52770|AT1G70560|AT3G12580|AT3G47340|AT2G29500|AT1G54050|AT2G26150|AT2G46240
6081	0.002045	0.026815	4	20	623	22304	cellular aldehyde metabolic process	AT4G34350|AT4G36250|AT5G03860|AT4G15560
6833	0.0022474	0.028821	3	10	623	22304	water transport	AT2G37170|AT5G07530|AT3G16240
42044	0.0022474	0.028821	3	10	623	22304	fluid transport	AT2G37170|AT5G07530|AT3G16240
15698	0.0023366	0.029639	6	49	623	22304	inorganic anion transport	AT3G15990|AT2G38940|AT1G32450|AT3G12520|AT3G51895|AT2G25680
9851	0.002471	0.031007	4	21	623	22304	auxin biosynthetic process	AT4G39950|AT3G44300|AT4G31500|AT1G70560
32502	0.0026074	0.03213	71	1820	623	22304	developmental process	AT1G17920|AT5G23530|AT4G31500|AT3G54650|AT5G44310|AT2G38110|AT1G12910|AT3G53040|AT4G25140|AT5G49360|AT4G21020|AT1G49430|AT5G64070|AT2G29350|AT5G45890|AT1G65330|AT1G62340|AT5G24330|AT3G56240|AT3G18400|AT3G60140|AT5G06760|AT1G71692|AT1G70560|AT3G42170|AT1G78240|AT1G52030|AT1G02250|AT1G11680|AT2G35940|AT3G53020|AT3G49120|AT2G40610|AT1G55020|AT1G14350|AT4G37070|AT4G26690|AT5G49190|AT4G13850|AT1G72150…
6820	0.0026156	0.03213	7	67	623	22304	anion transport	AT3G15990|AT2G38940|AT1G32450|AT3G12520|AT3G51895|AT4G21120|AT2G25680
9312	0.0027144	0.032997	5	35	623	22304	oligosaccharide biosynthetic process	AT3G52340|AT5G49190|AT5G51460|AT1G16980|AT5G20830
9651	0.0029443	0.035178	20	360	623	22304	response to salt stress	AT4G02520|AT3G57530|AT4G30960|AT5G52300|AT2G33380|AT3G56240|AT1G10880|AT5G46050|AT4G40010|AT3G04720|AT1G44170|AT5G10220|AT4G11650|AT5G10230|AT3G61890|AT5G07440|AT1G77120|AT1G73260|AT1G03220|AT4G34110
6071	0.0029541	0.035178	4	22	623	22304	glycerol metabolic process	AT3G02040|AT2G41540|AT4G26690|AT5G41080
50826	0.0030263	0.035317	3	11	623	22304	response to freezing	AT5G40420|AT4G25140|AT1G12860
5986	0.0030263	0.035317	3	11	623	22304	sucrose biosynthetic process	AT3G52340|AT5G49190|AT5G20830
9817	0.0030809	0.035599	5	36	623	22304	defense response to fungus, incompatible interaction	AT4G11650|AT5G45890|AT4G37150|AT1G11310|AT3G04720
42742	0.0031257	0.035762	13	193	623	22304	defense response to bacterium	AT4G02520|AT3G49120|AT1G55020|AT4G31500|AT5G52640|AT5G46050|AT4G39950|AT5G33340|AT4G11650|AT5G13320|AT2G43710|AT1G54040|AT1G73260
19400	0.0034979	0.039299	4	23	623	22304	alditol metabolic process	AT3G02040|AT2G41540|AT4G26690|AT5G41080
34637	0.0035022	0.039299	12	173	623	22304	cellular carbohydrate biosynthetic process	AT3G52340|AT5G49190|AT1G18590|AT4G31500|AT2G25450|AT1G78240|AT1G74090|AT5G51460|AT1G16980|AT3G08900|AT5G20830|AT5G65690
31408	0.004106	0.045635	4	24	623	22304	oxylipin biosynthetic process	AT4G26740|AT1G55020|AT2G43710|AT3G45140
32501	0.0041693	0.045707	67	1732	623	22304	multicellular organismal process	AT1G17920|AT5G23530|AT4G31500|AT3G54650|AT5G44310|AT2G38110|AT1G12910|AT3G53040|AT4G25140|AT5G67110|AT5G49360|AT4G21020|AT1G49430|AT1G71880|AT5G64070|AT5G45890|AT1G65330|AT1G62340|AT1G09570|AT5G24330|AT3G18400|AT5G06760|AT1G71692|AT1G70560|AT3G42170|AT1G78240|AT1G52030|AT1G02250|AT1G11680|AT2G35940|AT3G53020|AT1G55020|AT1G14350|AT4G37070|AT4G26690|AT5G49190|AT4G13850|AT1G72150|AT2G40170|AT3G17520…
9311	0.0042088	0.045707	6	55	623	22304	oligosaccharide metabolic process	AT3G52340|AT5G49190|AT4G24040|AT5G51460|AT1G16980|AT5G20830
6066	0.0042299	0.045707	13	200	623	22304	alcohol metabolic process	AT1G11680|AT3G02040|AT4G26690|AT5G24150|AT5G44480|AT5G65690|AT3G56060|AT3G59480|AT5G41080|AT4G34350|AT2G41540|AT4G10260|AT4G15560
10344	0.0045022	0.046912	2	4	623	22304	seed oilbody biogenesis	AT5G40420|AT4G25140
6624	0.0045022	0.046912	2	4	623	22304	vacuolar protein processing	AT2G25940|AT1G62710
9074	0.0045022	0.046912	2	4	623	22304	aromatic amino acid family catabolic process	AT4G39950|AT3G10340
15800	0.0045022	0.046912	2	4	623	22304	acidic amino acid transport	AT5G09220|AT4G21120
48609	0.0046049	0.047557	6	56	623	22304	reproductive process in a multicellular organism	AT5G49190|AT2G40170|AT5G01370|AT3G54650|AT5G24330|AT5G67110
6520	0.0048178	0.049319	17	300	623	22304	cellular amino acid metabolic process	AT1G11790|AT4G26300|AT1G17745|AT4G31500|AT1G65960|AT4G39280|AT3G61510|AT4G39950|AT5G38710|AT3G14390|AT2G19590|AT3G10340|AT1G05010|AT3G47340|AT2G02010|AT1G58080|AT1G43710
42446	0.0049081	0.049807	5	40	623	22304	hormone biosynthetic process	AT4G39950|AT3G44300|AT4G31500|AT5G38970|AT1G70560

## Sheet: Table S7
Table S7 Enriched KEGG pathways involved in metabolism for ten subclusters of all DEGs
Number	Pathway id	Description	Ratio_in_study	Ratio_in_pop	Pvalue_corrected	First Category	Second Category	Pvalue_corrected
EC 1
17	map00591	Linoleic acid metabolism	17/2818	60/38148	0.000156242	Metabolism	Lipid metabolism	3.8062
42	map00250	Alanine, aspartate and glutamate metabolism	42/2818	251/38148	0.000170123	Metabolism	Amino acid metabolism	3.76924
31	map00592	alpha-Linolenic acid metabolism	31/2818	169/38148	0.000234844	Metabolism	Lipid metabolism	3.62922
29	map00220	Arginine biosynthesis	29/2818	165/38148	0.000871964	Metabolism	Amino acid metabolism	3.0595
66	map00240	Pyrimidine metabolism	66/2818	538/38148	0.00232182	Metabolism	Nucleotide metabolism	2.63417
83	map00500	Starch and sucrose metabolism	83/2818	761/38148	0.0131512	Metabolism	Carbohydrate metabolism	1.88103
31	map00052	Galactose metabolism	31/2818	227/38148	0.0312856	Metabolism	Carbohydrate metabolism	1.50466
75	map00940	Phenylpropanoid biosynthesis	75/2818	717/38148	0.0606236	Metabolism	Biosynthesis of other secondary metabolites	1.21736
71	map00230	Purine metabolism	71/2818	675/38148	0.0613002	Metabolism	Nucleotide metabolism	1.21254
20	map00062	Fatty acid elongation	20/2818	134/38148	0.0635277	Metabolism	Lipid metabolism	1.19704
42	map00480	Glutathione metabolism	42/2818	371/38148	0.113536	Metabolism	Metabolism of other amino acids	0.944868
EC 2
5	map04612	Antigen processing and presentation	5/110	137/38148	0.00261089	Organismal Systems	Immune system	2.58321
2	map05322	Systemic lupus erythematosus	2/110	26/38148	0.0266171	Human Diseases	Immune diseases	1.57484
4	map03410	Base excision repair	4/110	154/38148	0.0275051	Genetic Information Processing	Replication and repair	1.56059
3	map00196	Photosynthesis - antenna proteins	3/110	80/38148	0.0282685	Metabolism	Energy metabolism	1.5487
6	map04145	Phagosome	6/110	465/38148	0.0304447	Cellular Processes	Transport and catabolism	1.51649
3	map04933	AGE-RAGE signaling pathway in diabetic complications	3/110	115/38148	0.0394913	Human Diseases	Endocrine and metabolic diseases	1.4035
2	map00591	Linoleic acid metabolism	2/110	60/38148	0.0850123	Metabolism	Lipid metabolism	1.07052
4	map00710	Carbon fixation in photosynthetic organisms	4/110	307/38148	0.090584	Metabolism	Energy metabolism	1.04295
4	map00480	Glutathione metabolism	4/110	371/38148	0.107393	Metabolism	Metabolism of other amino acids	0.969022
2	map05034	Alcoholism	2/110	79/38148	0.11427	Human Diseases	Substance dependence	0.942069
4	map00630	Glyoxylate and dicarboxylate metabolism	4/110	360/38148	0.11911	Metabolism	Carbohydrate metabolism	0.924053
2	map00941	Flavonoid biosynthesis	2/110	112/38148	0.166836	Metabolism	Biosynthesis of other secondary metabolites	0.77771
2	map00600	Sphingolipid metabolism	2/110	111/38148	0.177839	Metabolism	Lipid metabolism	0.749973
2	map00100	Steroid biosynthesis	2/110	148/38148	0.208991	Metabolism	Lipid metabolism	0.679873
MC 1
56	map00195	Photosynthesis	56/709	263/38148	5.91487e-40	Metabolism	Energy metabolism	39.2281
35	map00710	Carbon fixation in photosynthetic organisms	35/709	307/38148	1.32688e-15	Metabolism	Energy metabolism	14.8772
34	map00630	Glyoxylate and dicarboxylate metabolism	34/709	360/38148	7.48608e-13	Metabolism	Carbohydrate metabolism	12.1257
13	map00196	Photosynthesis - antenna proteins	13/709	80/38148	1.28821e-07	Metabolism	Energy metabolism	6.89001
14	map00920	Sulfur metabolism	14/709	158/38148	6.1244e-05	Metabolism	Energy metabolism	4.21294
14	map00860	Porphyrin and chlorophyll metabolism	14/709	180/38148	0.000201204	Metabolism	Metabolism of cofactors and vitamins	3.69636
21	map00480	Glutathione metabolism	21/709	371/38148	0.000234669	Metabolism	Metabolism of other amino acids	3.62954
31	map00500	Starch and sucrose metabolism	31/709	761/38148	0.00109495	Metabolism	Carbohydrate metabolism	2.96061
29	map00940	Phenylpropanoid biosynthesis	29/709	717/38148	0.00190992	Metabolism	Biosynthesis of other secondary metabolites	2.71899
10	map01040	Biosynthesis of unsaturated fatty acids	10/709	134/38148	0.0038611	Metabolism	Lipid metabolism	2.41329
MC 2
31	map00196	Photosynthesis - antenna proteins	31/82	80/38148	1.0995e-62	Metabolism	Energy metabolism	61.9588
15	map00195	Photosynthesis	15/82	263/38148	2.33637e-16	Metabolism	Energy metabolism	15.6315
4	map00860	Porphyrin and chlorophyll metabolism	4/82	180/38148	0.00440542	Metabolism	Metabolism of cofactors and vitamins	2.35601
5	map00710	Carbon fixation in photosynthetic organisms	5/82	307/38148	0.00501529	Metabolism	Energy metabolism	2.2997
7	map04141	Protein processing in endoplasmic reticulum	7/82	870/38148	0.0151656	Genetic Information Processing	Folding, sorting and degradation	1.81914
5	map00520	Amino sugar and nucleotide sugar metabolism	5/82	562/38148	0.034254	Metabolism	Carbohydrate metabolism	1.46529
1	map00531	Glycosaminoglycan degradation	1/82	37/38148	0.306263	Metabolism	Glycan biosynthesis and metabolism	0.513906
4	map04144	Endocytosis	4/82	782/38148	0.308425	Cellular Processes	Transport and catabolism	0.510851
4	map03040	Spliceosome	4/82	841/38148	0.334706	Genetic Information Processing	Transcription	0.475336
2	map04146	Peroxisome	2/82	373/38148	0.382819	Cellular Processes	Transport and catabolism	0.417007
1	map05134	Legionellosis	1/82	97/38148	0.406211	Human Diseases	Infectious diseases: Bacterial	0.391249
2	map00630	Glyoxylate and dicarboxylate metabolism	2/82	360/38148	0.42316	Metabolism	Carbohydrate metabolism	0.373495
MC 3
1	map00900	Terpenoid backbone biosynthesis	1/3	191/38148	0.0149458	Metabolism	Metabolism of terpenoids and polyketides	1.82548
MC 4
4	map00350	Tyrosine metabolism	4/35	180/38148	0.000604471	Metabolism	Amino acid metabolism	3.21862
5	map00010	Glycolysis / Gluconeogenesis	5/35	480/38148	0.000991418	Metabolism	Carbohydrate metabolism	3.00374
3	map00071	Fatty acid degradation	3/35	194/38148	0.00676599	Metabolism	Lipid metabolism	2.16967
2	map00591	Linoleic acid metabolism	2/35	60/38148	0.00944892	Metabolism	Lipid metabolism	2.02462
2	map00062	Fatty acid elongation	2/35	134/38148	0.0364736	Metabolism	Lipid metabolism	1.43802
2	map00592	alpha-Linolenic acid metabolism	2/35	169/38148	0.0406809	Metabolism	Lipid metabolism	1.39061
2	map00220	Arginine biosynthesis	2/35	165/38148	0.045338	Metabolism	Amino acid metabolism	1.34354
2	map00250	Alanine, aspartate and glutamate metabolism	2/35	251/38148	0.0750762	Metabolism	Amino acid metabolism	1.1245
1	map00903	Limonene and pinene degradation	1/35	116/38148	0.273101	Metabolism	Metabolism of terpenoids and polyketides	0.563677
1	map04712	Circadian rhythm - plant	1/35	166/38148	0.273114	Organismal Systems	Environmental adaptation	0.563656
1	map00945	Stilbenoid, diarylheptanoid and gingerol biosynthesis	1/35	132/38148	0.280543	Metabolism	Biosynthesis of other secondary metabolites	0.552001
1	map00360	Phenylalanine metabolism	1/35	201/38148	0.284988	Metabolism	Amino acid metabolism	0.545173
LC 1
10	map00073	Cutin, suberin and wax biosynthesis	10/312	151/38148	4.25736e-05	Metabolism	Lipid metabolism	4.37086
13	map00380	Tryptophan metabolism	13/312	267/38148	6.05776e-05	Metabolism	Amino acid metabolism	4.21769
7	map00830	Retinol metabolism	7/312	73/38148	9.51457e-05	Metabolism	Metabolism of cofactors and vitamins	4.02161
3	map04080	Neuroactive ligand-receptor interaction	3/312	4/38148	0.000116333	Environmental Information Processing	Signaling molecules and interaction	3.9343
12	map00460	Cyanoamino acid metabolism	12/312	280/38148	0.000127832	Metabolism	Metabolism of other amino acids	3.89336
17	map00940	Phenylpropanoid biosynthesis	17/312	717/38148	0.00274442	Metabolism	Biosynthesis of other secondary metabolites	2.56155
16	map00500	Starch and sucrose metabolism	16/312	761/38148	0.0139753	Metabolism	Carbohydrate metabolism	1.85464
4	map04913	Ovarian steroidogenesis	4/312	67/38148	0.0403919	Organismal Systems	Endocrine system	1.39371
4	map00140	Steroid hormone biosynthesis	4/312	65/38148	0.0406536	Metabolism	Lipid metabolism	1.3909
5	map00062	Fatty acid elongation	5/312	134/38148	0.0738965	Metabolism	Lipid metabolism	1.13138
5	map00945	Stilbenoid, diarylheptanoid and gingerol biosynthesis	5/312	132/38148	0.0763069	Metabolism	Biosynthesis of other secondary metabolites	1.11744
LC 2
5	map00380	Tryptophan metabolism	5/29	267/38148	3.18144e-05	Metabolism	Amino acid metabolism	4.49738
3	map00073	Cutin, suberin and wax biosynthesis	3/29	151/38148	0.00130449	Metabolism	Lipid metabolism	2.88456
5	map00940	Phenylpropanoid biosynthesis	5/29	717/38148	0.00179506	Metabolism	Biosynthesis of other secondary metabolites	2.74592
1	map04940	Type I diabetes mellitus	1/29	43/38148	0.1529	Human Diseases	Endocrine and metabolic diseases	0.815593
1	map02024	Quorum sensing	1/29	95/38148	0.16573	Cellular Processes	Cellular community - prokaryotes	0.780598
1	map04727	GABAergic synapse	1/29	61/38148	0.172387	Organismal Systems	Nervous system	0.763496
1	map00650	Butanoate metabolism	1/29	91/38148	0.181695	Metabolism	Carbohydrate metabolism	0.740657
2	map00500	Starch and sucrose metabolism	2/29	761/38148	0.195906	Metabolism	Carbohydrate metabolism	0.707952
1	map00430	Taurine and hypotaurine metabolism	1/29	85/38148	0.198434	Metabolism	Metabolism of other amino acids	0.702385
1	map00062	Fatty acid elongation	1/29	134/38148	0.204874	Metabolism	Lipid metabolism	0.688513
1	map03410	Base excision repair	1/29	154/38148	0.21038	Genetic Information Processing	Replication and repair	0.676995
1	map00410	beta-Alanine metabolism	1/29	193/38148	0.216649	Metabolism	Metabolism of other amino acids	0.664244
1	map00250	Alanine, aspartate and glutamate metabolism	1/29	251/38148	0.25473	Metabolism	Amino acid metabolism	0.59392
1	map00460	Cyanoamino acid metabolism	1/29	280/38148	0.261148	Metabolism	Metabolism of other amino acids	0.583114
LC 3
14	map00073	Cutin, suberin and wax biosynthesis	14/51	151/38148	4.55914e-21	Metabolism	Lipid metabolism	20.3411
2	map05322	Systemic lupus erythematosus	2/51	26/38148	0.00892669	Human Diseases	Immune diseases	2.04931
2	map00902	Monoterpenoid biosynthesis	2/51	46/38148	0.018631	Metabolism	Metabolism of terpenoids and polyketides	1.72976
5	map00940	Phenylpropanoid biosynthesis	5/51	717/38148	0.0212945	Metabolism	Biosynthesis of other secondary metabolites	1.67173
2	map05034	Alcoholism	2/51	79/38148	0.0323539	Human Diseases	Substance dependence	1.49007
2	map04212	Longevity regulating pathway - worm	2/51	99/38148	0.041735	Organismal Systems	Aging	1.3795
3	map04146	Peroxisome	3/51	373/38148	0.054627	Cellular Processes	Transport and catabolism	1.26259
3	map00630	Glyoxylate and dicarboxylate metabolism	3/51	360/38148	0.0567932	Metabolism	Carbohydrate metabolism	1.2457
2	map05203	Viral carcinogenesis	2/51	204/38148	0.108675	Human Diseases	Cancers: Overview	0.963872
2	map00052	Galactose metabolism	2/51	227/38148	0.118846	Metabolism	Carbohydrate metabolism	0.925014
2	map00561	Glycerolipid metabolism	2/51	298/38148	0.175647	Metabolism	Lipid metabolism	0.75536
1	map00830	Retinol metabolism	1/51	73/38148	0.198668	Metabolism	Metabolism of cofactors and vitamins	0.701873
1	map04913	Ovarian steroidogenesis	1/51	67/38148	0.211209	Organismal Systems	Endocrine system	0.675288
2	map00564	Glycerophospholipid metabolism	2/51	382/38148	0.21166	Metabolism	Lipid metabolism	0.674362
1	map00140	Steroid hormone biosynthesis	1/51	65/38148	0.222267	Metabolism	Lipid metabolism	0.653125
LC 4
3	map00100	Steroid biosynthesis	3/19	148/38148	0.00132434	Metabolism	Lipid metabolism	2.878
2	map00350	Tyrosine metabolism	2/19	180/38148	0.0128262	Metabolism	Amino acid metabolism	1.8919
2	map00071	Fatty acid degradation	2/19	194/38148	0.0129879	Metabolism	Lipid metabolism	1.88646
2	map00592	alpha-Linolenic acid metabolism	2/19	169/38148	0.0158749	Metabolism	Lipid metabolism	1.79929
2	map00020	Citrate cycle (TCA cycle)	2/19	278/38148	0.0231609	Metabolism	Carbohydrate metabolism	1.63524
2	map00010	Glycolysis / Gluconeogenesis	2/19	480/38148	0.0451046	Metabolism	Carbohydrate metabolism	1.34578
2	map00190	Oxidative phosphorylation	2/19	680/38148	0.0693934	Metabolism	Energy metabolism	1.15868

## Sheet: Table S8
Table S8 Enriched KEGG pathways involved in basic metabolism at late seed development of different transgenic lines
Class	Number	Pathway id	Description	Pvalue_corrected	FDR	Second Category
LP2_C	8	map00620	Pyruvate metabolism	0.00278511	2.55516	Carbohydrate metabolism
	9	map00010	Glycolysis / Gluconeogenesis	0.00310689	2.50767
	6	map00052	Galactose metabolism	0.0042705	2.36952
	6	map00630	Glyoxylate and dicarboxylate metabolism	0.0352869	1.45239
	8	map00500	Starch and sucrose metabolism	0.0901702	1.04494
	4	map00531	Glycosaminoglycan degradation	0.000511018	3.29156	Glycan biosynthesis and metabolism
	3	map00604	Glycosphingolipid biosynthesis - ganglio series	0.00226003	2.64589
	3	map00511	Other glycan degradation	0.022296	1.65177
	5	map00380	Tryptophan metabolism	0.040315	1.39453	Amino acid metabolism
	3	map00250	Alanine, aspartate and glutamate metabolism	0.282805	0.548513
	4	map00270	Cysteine and methionine metabolism	0.326179	0.486544
	2	map00220	Arginine biosynthesis	0.342212	0.465705
	1	map00340	Histidine metabolism	0.527003	0.278187
	5	map00561	Glycerolipid metabolism	0.0580575	1.23614	Lipid metabolism
	3	map00600	Sphingolipid metabolism	0.066808	1.17517
	5	map00564	Glycerophospholipid metabolism	0.115631	0.936926
	3	map00071	Fatty acid degradation	0.176572	0.753077
	2	map01040	Biosynthesis of unsaturated fatty acids	0.287906	0.540749
	2	map00073	Cutin, suberin and wax biosynthesis	0.326525	0.486084
	2	map00061	Fatty acid biosynthesis	0.362372	0.440845
	1	map00591	Linoleic acid metabolism	0.431096	0.365426
	1	map00062	Fatty acid elongation	0.68324	0.165426
	1	map00592	alpha-Linolenic acid metabolism	0.755119	0.121984
R2_C	69	map00630	Glyoxylate and dicarboxylate metabolism	0	10	Carbohydrate metabolism
	96	map00500	Starch and sucrose metabolism	4.9868e-06	5.30218
	50	map00040	Pentose and glucuronate interconversions	0.0327054	1.48538
	30	map00051	Fructose and mannose metabolism	0.0748998	1.12552
	27	map00052	Galactose metabolism	0.0930062	1.03149
	8	map00511	Other glycan degradation	0.473681	0.324514	Glycan biosynthesis and metabolism
	5	map00531	Glycosaminoglycan degradation	0.514095	0.288957
	3	map00604	Glycosphingolipid biosynthesis - ganglio series	0.734819	0.13382
	4	map00603	Glycosphingolipid biosynthesis - globo and isoglobo series	0.773185	0.111717
	3	map00514	Other types of O-glycan biosynthesis	0.927463	0.0327034
	39	map00250	Alanine, aspartate and glutamate metabolism	0.000236938	3.62536	Amino acid metabolism
	23	map00220	Arginine biosynthesis	0.0372619	1.42873
	37	map00260	Glycine, serine and threonine metabolism	0.179359	0.746276
	45	map00270	Cysteine and methionine metabolism	0.219913	0.65775
	19	map00350	Tyrosine metabolism	0.370415	0.431311
	25	map00592	alpha-Linolenic acid metabolism	0.0124649	1.90431	Lipid metabolism
	21	map00100	Steroid biosynthesis	0.0409398	1.38785
	19	map00062	Fatty acid elongation	0.0583794	1.23374
	11	map00591	Linoleic acid metabolism	0.0588294	1.23041
	19	map00073	Cutin, suberin and wax biosynthesis	0.142646	0.845742
	21	map00071	Fatty acid degradation	0.319398	0.495668
	29	map00561	Glycerolipid metabolism	0.36473	0.438028
	14	map01040	Biosynthesis of unsaturated fatty acids	0.480155	0.318619
	10	map00565	Ether lipid metabolism	0.542656	0.265475
	11	map00600	Sphingolipid metabolism	0.626737	0.202915
	7	map00140	Steroid hormone biosynthesis	0.652575	0.185369
	15	map00061	Fatty acid biosynthesis	0.796875	0.0986096
	30	map00564	Glycerophospholipid metabolism	0.817349	0.0875925
	2	map00072	Synthesis and degradation of ketone bodies	0.86861	0.0611752
	7	map00590	Arachidonic acid metabolism	0.987818	0.00532296
G1_C	5	map00040	Pentose and glucuronate interconversions	0.169459	0.770936	Carbohydrate metabolism
	7	map00500	Starch and sucrose metabolism	0.180779	0.742853
	4	map00520	Amino sugar and nucleotide sugar metabolism	0.333159	0.477349
	1	map00053	Ascorbate and aldarate metabolism	0.644902	0.190507
	2	map00010	Glycolysis / Gluconeogenesis	0.666325	0.176314
	1	map00604	Glycosphingolipid biosynthesis - ganglio series	0.25345	0.596108	Glycan biosynthesis and metabolism
	1	map00531	Glycosaminoglycan degradation	0.297941	0.52587
	1	map00511	Other glycan degradation	0.405881	0.391601
	3	map00220	Arginine biosynthesis	0.170647	0.767901	Amino acid metabolism
	4	map00330	Arginine and proline metabolism	0.185159	0.732455
	3	map00250	Alanine, aspartate and glutamate metabolism	0.241645	0.616822
	2	map00350	Tyrosine metabolism	0.323964	0.489503
	2	map00360	Phenylalanine metabolism	0.330266	0.481136
	4	map00592	alpha-Linolenic acid metabolism	0.114265	0.942088	Lipid metabolism
	2	map00591	Linoleic acid metabolism	0.179777	0.745266
	2	map00061	Fatty acid biosynthesis	0.319235	0.495889
	2	map00071	Fatty acid degradation	0.325843	0.486992
	2	map00561	Glycerolipid metabolism	0.478129	0.320455
	1	map00600	Sphingolipid metabolism	0.519464	0.284445
	1	map01040	Biosynthesis of unsaturated fatty acids	0.575315	0.240095
	1	map00073	Cutin, suberin and wax biosynthesis	0.611331	0.213723
	1	map00564	Glycerophospholipid metabolism	0.844172	0.073569
LP5_C	1	map00040	Pentose and glucuronate interconversions	0.52285	0.281623	Carbohydrate metabolism
	1	map00330	Arginine and proline metabolism	0.531186	0.274754	Amino acid metabolism
	1	map00564	Glycerophospholipid metabolism	0.482633	0.316383	Lipid metabolism
	1	map01040	Biosynthesis of unsaturated fatty acids	0.488054	0.311532
	1	map00561	Glycerolipid metabolism	0.519488	0.284425
R3_C	11	map00500	Starch and sucrose metabolism	0.0401139	1.39671	Carbohydrate metabolism
	5	map00520	Amino sugar and nucleotide sugar metabolism	0.460196	0.337058
	4	map00040	Pentose and glucuronate interconversions	0.532863	0.273385
	5	map00360	Phenylalanine metabolism	0.0438201	1.35833	Amino acid metabolism
	2	map00220	Arginine biosynthesis	0.51108	0.291511
	2	map00350	Tyrosine metabolism	0.53333	0.273004
	2	map00400	Phenylalanine, tyrosine and tryptophan biosynthesis	0.605762	0.217698
	2	map00330	Arginine and proline metabolism	0.712506	0.147211
	10	map00073	Cutin, suberin and wax biosynthesis	9.69788e-07	6.01332	Lipid metabolism
	8	map00561	Glycerolipid metabolism	0.00440876	2.35568
	5	map00061	Fatty acid biosynthesis	0.0386049	1.41336
	5	map00071	Fatty acid degradation	0.0461198	1.33611
	7	map00564	Glycerophospholipid metabolism	0.0479428	1.31928
	4	map01040	Biosynthesis of unsaturated fatty acids	0.0516327	1.28708
	4	map00592	alpha-Linolenic acid metabolism	0.0980576	1.00852
	2	map00591	Linoleic acid metabolism	0.207809	0.682335
	2	map00062	Fatty acid elongation	0.450983	0.34584
	1	map00140	Steroid hormone biosynthesis	0.606579	0.217113
	1	map00100	Steroid biosynthesis	0.852923	0.0690902
G4_C	14	map00052	Galactose metabolism	0	10	Carbohydrate metabolism
	6	map00053	Ascorbate and aldarate metabolism	0.000608654	3.21563
	5	map00620	Pyruvate metabolism	0.102039	0.991233
	4	map00562	Inositol phosphate metabolism	0.121205	0.916479
	7	map00500	Starch and sucrose metabolism	0.150563	0.822283
	5	map00604	Glycosphingolipid biosynthesis - ganglio series	6.746e-07	6.17095	Glycan biosynthesis and metabolism
	5	map00531	Glycosaminoglycan degradation	5.69368e-06	5.24461
	5	map00511	Other glycan degradation	8.28765e-05	4.08157
	4	map00340	Histidine metabolism	0.00343411	2.46419	Amino acid metabolism
	3	map00310	Lysine degradation	0.121627	0.914969
	4	map00330	Arginine and proline metabolism	0.126594	0.897586
	3	map00280	Valine, leucine and isoleucine degradation	0.169509	0.770808
	3	map00250	Alanine, aspartate and glutamate metabolism	0.243648	0.613238
	11	map00073	Cutin, suberin and wax biosynthesis	0	10	Lipid metabolism
	12	map00071	Fatty acid degradation	2.19103e-09	8.65935
	12	map00561	Glycerolipid metabolism	7.65206e-08	7.11622
	10	map00564	Glycerophospholipid metabolism	4.26332e-05	4.37025
	7	map00061	Fatty acid biosynthesis	9.12145e-05	4.03994
	5	map00600	Sphingolipid metabolism	0.000774198	3.11115
	5	map00062	Fatty acid elongation	0.00173251	2.76133
	2	map00591	Linoleic acid metabolism	0.125136	0.902617
	1	map00592	alpha-Linolenic acid metabolism	0.64077	0.193298
Note: 10 marked with red indicated that FDR was infinity.

## Sheet: Table S9
Table S9 Primers used in present study
Gene name	Primers (5'→3')	Utilization
BnaA07g17400D-OE-F	TAAAACACTTACAACACCGGAT	PCR identification for transgenic plants
BnaA07g17400D-OE-R	GAGGACATAGCAAACTGCC
BnaC05g34170D-OE-F	CCATAGCCATGCATACTGA
BnaC05g34170D-OE-R	TTTCGCCTCTGTGTAATCTG
DsRed-OE-F	GCCAAGCTCTAGTAGAAGGT
DsRed-OE-R	TATATAGGAAAACTCAAGGGCAAA
gRNA-F	GCACAATACATCATTTCTTCTTAGCTTT
gRNA-R	CAAGTTGATAACGGACTAGCCTT
g1-A7-F2	TCCTTATTGCCCTAGATCCA	On-target sites amplification for CRISPR-Cas9 knockout lines
g1-A7-R2	TTTGTAACTTATAGCAGGTATTCAGA
g1-A9-F	AGACCTGTGCCTGCGTATTAGGTA
g1-A9-R	CACATGGTCCCCAGTTATGCATT
g1-C7-F	GCCTTATTATCATTGTTACG
g1-C7-R	CGGATTATCTGTGAGATAAA
g1-C8-F	ATGTAGATTTTGTTATGACTTCCCT
g1-C8-R	GAGAATGTATATTCACTAGAAGAATG
g1-C4-F	TAATTCTCTTCCAGGCAAAGAACACGCTCT
g1-C4-R	TAAATCATGTACCTGAGCGAGAATCCAT
g2-A7-F	CTCTAACTGGCTCAATGTTATGCT
g2-A7-R	TGCATTTTCAGGCTAATCAATGAGGT
g2-A9-F1	GCATCATAATCTGCTTAGT
g2-A9-R1	CTAAATGAGCTGCACAAGAAGAAT
g2-C7-F	ACAGGCTCAATGTTATGCTT
g2-C7-R	TTAAGTTTTGCCTCTGTGAAACGG
g2-C8-F	GTAGACTTCTTGGTGACCAAGCTTGTAT
g2-C8-R	CAGGCTAGTAAGCATAGCAAAAC
g2-A4-F	AGATTTCTTAGGTAGCCGGTT
g2-A4-R	ATCGTGCATCTTCATGGTT
g3-A7-F	TTAAAGCAGCACAAGAGTACGCAGCC
g3-A7-R	TTCGAAAGTCACAGAAAGCTCGCTCTGG
g3-A9-F	TCAATGTGGTTCTCGGAGTATCTGT
g3-A9-R	AGTAGTCATCCTGCTCTTCAAAGGTC
g3-C7-F	CGAGTCTGCTCATTGGTTAGCCTGA
g3-C7-R	GAGATTTGGATCAATCATAGTGG
g3-C8-F	CTTCCTGTGCAACTCAATTAGT
g3-C8-R	AGATCCACGAATAAAGGCTAC
g3-A07-F	ATAAAGATCAAGACCACGCATT
g3-A07-R	TCCTTTCTGGTTAGCCCTT
g4-C-F	GGTTTCAACAGCTTTTATGATGTTGAT
g4-C-R	CAAAGAGGTGAAACGCCCAA
g123-A7-F1	TCCTTATTGCCCTAGATCCA
g123-A7-R1	ATATCATATATGGCTGGCACAA
g123-A9-F2	GAATGGGTAAGTTCCTGCTTATTG
g123-A9-R2	CAAAGGTCACAGTGAGAATAAAAA
g123-C7-F1	TTATTCAGAGCCCGAAATATACCA
g123-C7-R1	ATATCATATATGGCTGGCACAA
g123-C8-F3	CTCCAGTGACTATTTCTATACTT
g123-C8-R2	CCAAAGAATGGGTAAAAAGAAAAA
Actin-TIP41-F	AGAGTCATGCCAAGTTCATGGTT	RT-PCR for BnLPAT2 and BnLPAT5 expression
Actin-TIP41-R	CCTCATAAGCACACCATCAACTCTAA
BnaA07g17400D-RT-F	AGAGGCAAAACTTAAAGCAGCACA
BnaA07g17400D-RT-R	TTTGGTGCGAGGAATCAACACATT
BnaC05g34170D-RT-F	GTTTATTTCTTCTTTGGCTCGTG
BnaC05g34170D-RT-R	TGACCTTTACGCAGTGCAA
BnaC05g26280D-F	AGATTACGCTCTTGTAGAACAGAGTTTTA	RT-PCR for transcriptome data validation
BnaC05g26280D-R	GTTTTCCCCGAAGAAAGACCTTATC
BnaCnng76020D-F	CAACATGGTTTGCTCTTGAAGGCTTAG
BnaCnng76020D-R	AAGCCAACACCTTCACGCATAG
BnaA02g30320D-F	CCTGCGATCTTGGACCACGTTGAGATA
BnaA02g30320D-R	CGCCTTCCTCCTCATCTCGTCAAGTAT
BnaA05g05410D-F	CAAACCACCGACGTCCTCATAAC
BnaA05g05410D-R	TAAGCTCTTGCGGCCATGTAATAG
BnaC04g21650D-F	TTCTTGATCTCGGTGGTTTGATTAT
BnaC04g21650D-R	TTTGATCGATGGCAAACAACAATAG
BnaA04g00580D-F	AGATGCCTCGTTAAGTTGTGCATAGAATA
BnaA04g00580D-R	ACTCGTGCCTCCCAAGAAATGTAAAC
BnaA06g24600D-F	AGACTACATTGTCGACCGATCATAAC
BnaA06g24600D-R	GCGTAACAGCCACCTTCGATATT
BnaA04g01640D-F	TCCTCCGTCCCGATGAGCTTAAC
BnaA04g01640D-R	ACATGGCTCCACGATGAGACTAAT
BnaAnng22920D-F	ACGGAAGGTTGGCTATGTTCTCTAT
BnaAnng22920D-R	CAACGGTCCCTTTCCAGTGACAATA
BnaA10g12800D-F	TGGGAAAGCTCCTGACAATAA
BnaA10g12800D-R	AATTTGAACTTGTCACGGTAATAA
BnaC03g44820D-F	ACATGAATCCGTATCAATATCCTTATCT
BnaC03g44820D-R	CCATCCTTTTCTTTCTAGCCTCTTTAGTA
